# Supplementary material for: Saccharin disrupts bacterial cell envelope stability and interferes with DNA replication dynamics
Source: EMBO Mol Med. 2025 Apr 1;17(5):993–1017. doi: 10.1038/s44321-025-00219-1 (PMC12081710; doi:10.1038/s44321-025-00219-1)
Supplement: Supplementary file 3 — Dataset EV1 [file 44321_2025_219_MOESM3_ESM.xlsx]

## Sheet: Dataset EV1
Locustag	Gene	Description	logFC	PValue	Benjamini_Hochberg_Adjusted_PValue
b0010	satP	acetate/succinate:H(+) symporter	1.41214	0.000151166	0.00109695
b0019	nhaA	Na(+):H(+) antiporter NhaA	1.08506	1.06147e-05	0.000146944
b0020	nhaR	DNA-binding transcriptional activator NhaR	1.30171	5.57732e-06	9.58992e-05
b0030	rihC	ribonucleoside hydrolase RihC	-1.56301	2.74527e-07	1.33649e-05
b0034	caiF	DNA-binding transcriptional activator CaiF	-1.39927	0.00597716	0.0192209
b0057	yabQ	protein YabQ	-2.05836	0.0235245	0.0564763
b0059	rapA	RNA polymerase-binding ATPase and RNAP recycling factor	1.14817	5.4747e-05	0.000486275
b0080	cra	DNA-binding transcriptional dual regulator Cra	-1.05675	6.32275e-05	0.000546205
b0117	yacH	DUF3300 domain-containing protein YacH	1.41974	0.00547991	0.0180597
b0161	degP	periplasmic serine endoprotease DegP	1.0186	9.82838e-06	0.00014052
b0162	cdaR	DNA-binding transcriptional activator CdaR	-2.16493	8.92814e-08	6.60339e-06
b0192	nlpE	sensor lipoprotein NlpE	-2.30412	0.0467174	0.0968078
b0199	metN	L-methionine/D-methionine ABC transporter ATP binding subunit	1.05576	0.00017812	0.00124328
b0210	yafE	putative S-adenosylmethionine-dependent methyltransferase	1.27933	0.00129466	0.0059352
b0220	ivy	periplasmic chaperone, inhibitor of vertebrate C-type lysozyme	1.96173	5.38709e-06	9.46061e-05
b0221	fadE	acyl-CoA dehydrogenase	-1.16724	1.86105e-06	4.89269e-05
b0268	yagE	putative 2-dehydro-3-deoxygluconate aldolase	-1.8428	9.28732e-05	0.000734959
b0269	yagF	D-xylonate dehydratase	-2.08449	4.43687e-07	1.77752e-05
b0270	yagG	putative D-xylonate transporter YagG	-1.06088	0.000430781	0.00248924
b0282	yagP	putative LysR family substrate binding domain-containing protein YagP	1.60636	0.00189665	0.00798895
b0283	paoD	molybdenum cofactor insertion chaperone PaoD	1.38862	8.21277e-05	0.000667787
b0284	paoC	aldehyde dehydrogenase: molybdenum cofactor-binding subunit	1.78432	6.61745e-07	2.42388e-05
b0285	paoB	aldehyde dehydrogenase, FAD-binding subunit	2.00585	6.00829e-06	0.000100034
b0286	paoA	aldehyde dehydrogenase, Fe-S subunit	1.80188	9.90626e-06	0.000141109
b0287	yagU	DUF1440 domain-containing inner membrane protein YagU	-1.66303	0.000728862	0.00372271
b0293	ecpA	common pilus major subunit	-1.58384	0.00160182	0.00698479
b0304	rclA	cupric reductase RclA	-1.14687	0.00012191	0.000930288
b0305	rclR	DNA-binding transcriptional activator RclR	-1.41272	0.000401283	0.00236708
b0306	ykgE	putative lactate utilization oxidoreductase YkgE	-4.98314	1.59444e-06	4.35237e-05
b0307	ykgF	putative amino acid dehydrogenase with NAD(P)-binding domain and ferridoxin-like domain	-3.75259	3.16982e-08	3.26175e-06
b0308	ykgG	DUF162 domain-containing lactate utilization protein YkgG	-3.90986	3.62292e-06	7.14551e-05
b0319	yahE	DUF2877 domain-containing protein YahE	1.3298	0.0334655	0.0742674
b0328	yahN	putative amino acid exporter YahN	-1.95749	1.95655e-05	0.000224406
b0329	yahO	DUF1471 domain-containing protein YahO	-1.00829	1.48334e-05	0.00018285
b0330	prpR	DNA-binding transcriptional dual regulator PrpR	-1.33897	2.5003e-06	5.76043e-05
b0342	lacA	galactoside O-acetyltransferase	-2.89206	3.46256e-06	7.04603e-05
b0343	lacY	lactose permease	-2.87529	2.11889e-08	2.62879e-06
b0344	lacZ	beta-galactosidase	-2.44783	3.2483e-09	6.57525e-07
b0346	mhpR	DNA-binding transcriptional activator MhpR	-1.60482	2.83945e-06	6.31245e-05
b0355	frmB	S-formylglutathione hydrolase FrmB	-1.14173	4.84955e-06	8.67505e-05
b0366	tauB	taurine ABC transporter ATP binding subunit	-1.75847	0.00158372	0.0069216
b0377	sbmA	peptide antibiotic/peptide nucleic acid transporter	1.04727	2.46812e-05	0.00026078
b0379	yaiY	DUF2755 domain-containing inner membrane protein YaiY	4.21205	8.55794e-09	1.37141e-06
b0380	yaiZ	DUF2754 domain-containing protein YaiZ	-1.2922	0.000104781	0.000810842
b0382	iraP	anti-adaptor protein IraP	-1.03409	0.000475361	0.00268858
b0385	dgcC	diguanylate cyclase DgcC	1.08385	0.00317928	0.0118959
b0389	yaiA	protein YaiA	1.22269	0.00138082	0.00625515
b0390	aroM	protein AroM	1.67788	3.20281e-06	6.62258e-05
b0412	yajI	putative lipoprotein YajI	1.95981	5.43466e-06	9.50077e-05
b0428	cyoE	heme O synthase	-1.13077	3.56872e-06	7.14551e-05
b0429	cyoD	cytochrome bo3 subunit 4	-1.20916	8.98725e-06	0.000132942
b0440	hupB	DNA-binding protein HU-beta	-2.01312	1.75722e-05	0.000209234
b0445	ybaE	uncharacterized protein YbaE	-1.42605	0.000143766	0.00106079
b0453	ybaY	PF09619 family lipoprotein YbaY	1.21896	2.302e-05	0.000250807
b0456	ybaA	DUF1428 domain-containing protein YbaA	1.04774	0.0105216	0.0299527
b0460	hha	hemolysin expression-modulating protein Hha	1.54265	0.00151277	0.00669517
b0461	tomB	Hha toxicity modulator TomB	2.25518	1.65649e-06	4.42422e-05
b0476	aes	acetylesterase	-1.22045	5.32889e-05	0.00047552
b0484	copA	Cu(+) exporting P-type ATPase	1.75299	1.5055e-06	4.32102e-05
b0484	copA	soluble Cu(+) chaperone	1.75299	1.5055e-06	4.32102e-05
b0485	glsA	glutaminase 1	3.4191	1.72667e-09	4.42719e-07
b0486	ybaT	putative transporter YbaT	3.79855	3.97316e-09	7.64038e-07
b0487	cueR	DNA-binding transcriptional dual regulator CueR	2.77281	1.50587e-08	2.06843e-06
b0490	fetA	putative iron ABC exporter ATP-binding subunit FetA	-1.00057	0.00478331	0.0161942
b0504	allS	DNA-binding transcriptional activator AllS	-1.04692	0.0229582	0.0554573
b0517	allD	ureidoglycolate dehydrogenase	-1.66512	0.000459449	0.00262172
b0527	ybcI	PF04307 family inner membrane protein YbcI	1.04276	0.00559209	0.018304
b0553	nmpC	putative outer membrane porin NmpC	-4.11241	2.63788e-10	1.57372e-07
b0557	borD	prophage lipoprotein BorD	-4.94456	7.31918e-09	1.22389e-06
b0560	nohD	putative DNA-packaging protein NohD	1.63035	0.012441	0.0342016
b0565	ompT	omptin family outer membrane protease OmpT	-3.91695	1.55929e-09	4.42719e-07
b0598	cstA	pyruvate transporter CstA	-3.35809	1.6547e-09	4.42719e-07
b0608	ybdR	putative Zn(2(+))-dependent alcohol dehydrogenase YbdR	3.39079	1.7218e-08	2.21639e-06
b0621	dcuC	anaerobic C4-dicarboxylate transporter DcuC	-1.15622	0.00908703	0.0268012
b0622	pagP	Lipid A palmitoyltransferase	2.36685	4.86225e-05	0.000447066
b0623	cspE	transcription antiterminator and regulator of RNA stability CspE	-1.17691	0.0042206	0.0147166
b0650	hscC	chaperone protein HscC	-1.45883	0.00139806	0.0063258
b0651	rihA	pyrimidine-specific ribonucleoside hydrolase RihA	-1.14445	1.6782e-05	0.000202967
b0679	nagE	N-acetylglucosamine-specific PTS enzyme IIABC component	-2.42228	2.68818e-08	3.0408e-06
b0681	chiP	chitooligosaccharide outer membrane channel	-3.66509	2.67157e-06	5.9869e-05
b0682	chiQ	lipoprotein ChiQ	-2.73699	0.00174643	0.00747971
b0697	kdpB	K(+) transporting P-type ATPase subunit KdpB	1.07016	0.0241878	0.0576015
b0698	kdpA	K(+) transporting P-type ATPase subunit KdpA	1.36609	0.00181231	0.00768484
b0753	ybgS	PF13985 family protein YbgS	2.88389	7.84737e-07	2.71901e-05
b0757	galK	galactokinase	-1.03075	0.000150511	0.00109427
b0763	modA	molybdate ABC transporter periplasmic binding protein	-1.13003	1.15992e-05	0.000154898
b0773	ybhB	putative kinase inhibitor	1.02287	0.000174866	0.0012295
b0788	ybhN	PF03706 family inner membrane protein YbhN	1.61663	1.94474e-06	4.96148e-05
b0789	clsB	cardiolipin synthase B	1.46908	7.83406e-06	0.000121983
b0790	ybhP	endonuclease/exonuclease/phosphatase domain-containing protein YbhP	1.51021	3.57387e-06	7.14551e-05
b0791	ybhQ	inner membrane protein YbhQ	-1.52177	0.000457884	0.00261667
b0797	rhlE	ATP-dependent RNA helicase RhlE	1.68458	1.75327e-05	0.000209234
b0802	ybiJ	DUF1471 domain-containing protein YbiJ	2.68981	7.94825e-05	0.00065179
b0805	fiu	iron catecholate outer membrane transporter Fiu	-1.93567	0.000147766	0.00107838
b0808	ybiO	moderate conductance mechanosensitive channel YbiO	1.52858	3.42197e-06	7.00048e-05
b0811	glnH	L-glutamine ABC transporter periplasmic binding protein	-1.03366	7.05631e-06	0.000112143
b0812	dps	DNA protection during starvation protein	1.23596	5.96287e-06	0.000100034
b0814	ompX	outer membrane protein X	1.59236	2.32285e-06	5.58354e-05
b0819	ldtB	L,D-transpeptidase LdtB	1.30768	2.4248e-06	5.72133e-05
b0822	ybiV	sugar phosphatase YbiV	1.1228	0.000138893	0.00102728
b0837	yliI	aldose sugar dehydrogenase YliI	2.08482	2.56906e-08	2.99412e-06
b0846	rcdA	RcdA	-1.62283	0.000127763	0.000967274
b0850	ybjC	DUF1418 domain-containing protein YbjC	1.06187	7.27386e-05	0.000613493
b0871	poxB	pyruvate oxidase	1.26334	6.83431e-06	0.000109978
b0880	cspD	DNA replication inhibitor CspD	-1.66217	1.05907e-06	3.31154e-05
b0897	ycaC	putative hydrolase YcaC	1.03987	4.15792e-05	0.000396808
b0898	ycaD	putative transporter YcaD	1.35231	4.67522e-05	0.000432233
b0899	ycaM	putative transporter YcaM	-2.88606	0.000117168	0.000901258
b0929	ompF	outer membrane porin F	-7.82262	4.54512e-11	6.22702e-08
b0936	ssuA	aliphatic sulfonate ABC transporter periplasmic binding protein	-1.03355	0.0334304	0.074234
b0953	rmf	ribosome modulation factor	2.45659	7.14338e-06	0.000113059
b0963	mgsA	methylglyoxal synthase	-1.05609	5.9296e-06	0.000100034
b0964	yccT	DUF2057 domain-containing protein YccT	-1.43951	0.00172789	0.0074251
b0969	tusE	sulfur transfer protein TusE	1.11627	0.00154454	0.00679666
b0972	hyaA	hydrogenase 1 small subunit	1.5663	0.000302336	0.00188764
b0973	hyaB	hydrogenase 1 large subunit	1.43031	8.3013e-05	0.000668801
b0974	hyaC	hydrogenase 1 cytochrome b subunit	1.17529	0.00899823	0.02658
b0975	hyaD	putative hydrogenase 1 maturation protease HyaD	1.02925	0.0409014	0.0869578
b0977	hyaF	protein HyaF	1.21176	0.00224536	0.00903312
b0978	appC	cytochrome bd-II subunit 1	3.05916	3.42687e-05	0.000339684
b0979	appB	cytochrome bd-II subunit 2	2.92061	8.0841e-05	0.00066152
b0980	appA	periplasmic phosphoanhydride phosphatase/multiple inositol-polyphosphate phosphatase	1.55043	0.000631021	0.00334746
b0999	cbpM	chaperone modulator CbpM	1.36027	0.000489694	0.00274682
b1000	cbpA	curved DNA-binding protein	1.48647	1.33637e-05	0.00017034
b1003	yccJ	PF13993 family protein YccJ	1.15217	0.000157745	0.00113825
b1007	rutF	FMN reductase RutF	1.152	0.0281847	0.0648344
b1014	putA	fused DNA-binding transcriptional repressor/proline dehydrogenase/1-pyrroline-5-carboxylate dehydrogenase PutA	-2.60744	8.59529e-06	0.000128628
b1015	putP	proline:Na(+) symporter	-4.35276	3.01683e-08	3.26175e-06
b1018	efeO	ferrous iron transport system protein EfeO	-1.45682	1.28126e-05	0.000167041
b1019	efeB	heme-containing peroxidase/deferrochelatase	-1.21866	5.55136e-05	0.000490816
b1040	csgD	DNA-binding transcriptional dual regulator CsgD	-1.81344	0.000647491	0.00340198
b1044	ymdA	uncharacterized protein YmdA	1.35556	0.0292905	0.0669348
b1053	mdtG	efflux pump MdtG	1.75187	2.96944e-06	6.38014e-05
b1064	grxB	reduced glutaredoxin 2	1.48895	1.2103e-05	0.000160511
b1073	flgB	flagellar basal-body rod protein FlgB	-4.57186	4.87672e-05	0.000447066
b1074	flgC	flagellar basal-body rod protein FlgC	-3.02839	0.0114853	0.0320322
b1075	flgD	flagellar biosynthesis, initiation of hook assembly	-2.30853	0.00301895	0.0114959
b1076	flgE	flagellar hook protein FlgE	-1.94835	9.11722e-05	0.00072448
b1077	flgF	flagellar basal-body rod protein FlgF	-1.6269	0.00370975	0.0133593
b1110	ycfJ	PF05433 family protein YcfJ	5.353	1.20795e-06	3.6581e-05
b1113	ldtC	L,D-transpeptidase LdtC	1.2519	2.63014e-05	0.000274878
b1115	ycfT	inner membrane protein YcfT	3.65975	1.57868e-06	4.35237e-05
b1138	ymfE	uncharacterized protein YmfE	-1.19345	0.0219759	0.0536631
b1139	lit	cell death peptidase Lit	1.28412	6.6787e-05	0.000569541
b1164	ycgZ	putative two-component system connector protein YcgZ	1.77513	0.0363164	0.0790899
b1166	ariR	putative two-component system connector protein AriR	1.54812	0.000584442	0.00316141
b1168	pdeG	putative c-di-GMP phosphodiesterase PdeG	1.04412	0.0130697	0.0355489
b1171	ymgD	PF16456 family protein YmgD	1.63281	0.00788853	0.0240788
b1172	ymgG	PF13436 family protein YmgG	2.11071	0.000968986	0.00466423
b1196	ycgY	uncharacterized protein YcgY	1.3105	0.0498708	0.101591
b1220	ychO	putative invasin YchO	1.67263	9.08774e-06	0.000133117
b1250	kch	K(+) channel Kch	1.21747	8.48865e-05	0.000681573
b1256	ompW	outer membrane protein W	-1.5117	0.00565643	0.0184361
b1257	yciE	DUF892 domain-containing protein YciE	3.24668	4.28468e-08	3.66197e-06
b1258	yciF	DUF892 domain-containing protein YciF	3.66771	3.12296e-07	1.42987e-05
b1259	yciG	stress-induced bacterial acidophilic repeat motifs-containing protein YciG	3.80938	4.19376e-06	7.82971e-05
b1275	cysB	DNA-binding transcriptional dual regulator CysB	-1.2517	5.07718e-05	0.000459365
b1276	acnA	aconitate hydratase 1	1.17998	4.37048e-06	8.09314e-05
b1283	osmB	osmotically-inducible lipoprotein OsmB	2.62583	5.93899e-06	0.000100034
b1287	yciW	putative peroxidase YciW	-1.09381	8.93811e-05	0.000713195
b1308	pspE	thiosulfate sulfurtransferase PspE	-1.23207	0.000425317	0.00247469
b1309	ycjM	glucosylglycerate phosphorylase	-1.29992	0.0106711	0.0302644
b1310	ycjN	putative ABC transporter periplasmic binding protein YcjN	-2.40463	0.000296884	0.00186877
b1311	ycjO	putative ABC transporter membrane subunit YcjO	-1.50101	0.000611682	0.00327195
b1329	mppA	murein tripeptide ABC transporter periplasmic binding protein	-1.38872	5.65728e-07	2.13313e-05
b1331	insH4	IS5 family transposase and trans-activator	-2.04634	5.2299e-05	0.000471059
b1336	abgT	p-aminobenzoyl glutamate:H(+) symporter	1.07917	0.0018068	0.00767839
b1341	dgcM	diguanylate cyclase DgcM	-1.57051	7.20544e-06	0.000113574
b1343	dbpA	ATP-dependent RNA helicase DbpA	1.14704	1.12484e-05	0.000153838
b1376	uspF	universal stress protein F	-1.53118	6.78559e-06	0.000109754
b1379	hslJ	lipoprotein implicated in Novobiocin resistance	2.19743	1.87013e-06	4.89269e-05
b1384	feaR	DNA-binding transcriptional activator FeaR	-1.44864	2.90271e-05	0.000298498
b1387	paaZ	fused 3-oxo-5,6-dehydrosuberyl-CoA semialdehyde dehydrogenase and oxepin-CoA hydrolase	-1.43033	0.000743958	0.00377475
b1388	paaA	phenylacetyl-CoA 1,2-epoxidase, monooxygenase subunit	-3.34497	1.58207e-06	4.35237e-05
b1389	paaB	phenylacetyl-CoA 1,2-epoxidase subunit B	-3.32877	1.14518e-05	0.000153999
b1390	paaC	phenylacetyl-CoA 1,2-epoxidase, structural subunit	-2.73699	7.25438e-07	2.62589e-05
b1391	paaD	phenylacetate degradation protein	-2.75203	1.43961e-06	4.16297e-05
b1392	paaE	phenylacetyl-CoA 1,2-epoxidase, reductase subunit	-2.08575	5.10532e-06	9.04841e-05
b1393	paaF	putative 2,3-dehydroadipyl-CoA hydratase	-1.87962	2.67745e-06	5.9869e-05
b1394	paaG	putative ring 1,2-epoxyphenylacetyl-CoA isomerase (oxepin-CoA forming)	-1.5967	5.00991e-05	0.000455511
b1395	paaH	3-hydroxyadipyl-CoA dehydrogenase	-1.43826	0.000102628	0.000797186
b1397	paaJ	beta-ketoadipyl-CoA thiolase	-1.5474	3.14057e-06	6.56448e-05
b1398	paaK	phenylacetate-CoA ligase	-1.06682	6.54149e-06	0.000106772
b1415	aldA	aldehyde dehydrogenase A	-1.25337	2.35147e-05	0.000254038
b1421	trg	methyl-accepting chemotaxis protein Trg	1.0455	0.00630792	0.0200498
b1422	ydcI	DNA-binding transcriptional dual regulator YdcI	-1.51973	0.000204626	0.00139045
b1433	ydcO	putative transport protein YdcO	-1.40812	0.000191559	0.00131651
b1436	yncJ	DUF2554 domain-containing protein YncJ	3.21535	2.33716e-05	0.000253203
b1450	mcbR	DNA-binding transcriptional dual regulator McbR	1.00152	0.00622952	0.0198448
b1454	yncG	putative glutathione S-transferase YncG	1.57634	1.78779e-05	0.000210916
b1465	narV	nitrate reductase Z subunit gamma	2.03052	1.99188e-07	1.0944e-05
b1466	narW	NarW, putative private chaperone for NarZ nitrate reductase subunit	1.86553	3.11084e-07	1.42987e-05
b1467	narY	nitrate reductase Z subunit beta	2.09748	3.39152e-08	3.26175e-06
b1468	narZ	nitrate reductase Z subunit alpha	1.64352	2.35289e-07	1.23962e-05
b1469	narU	nitrate/nitrite transporter NarU	1.41869	6.20146e-05	0.000538393
b1477	yddM	DNA-binding transcriptional regulator YddM	1.13297	0.0020332	0.00837279
b1478	adhP	ethanol dehydrogenase/alcohol dehydrogenase	1.19376	5.19305e-06	9.16169e-05
b1480	sra	ribosome-associated protein Sra	1.70184	4.37694e-06	8.09314e-05
b1481	bdm	biofilm-dependent modulation protein	6.46456	1.03024e-09	3.96464e-07
b1482	osmC	osmotically inducible peroxiredoxin OsmC	1.42118	9.10294e-06	0.000133117
b1488	ddpX	D-alanyl-D-alanine dipeptidase	-1.03187	0.000572567	0.0031103
b1492	gadC	L-glutamate:4-aminobutyrate antiporter	6.32079	2.40737e-07	1.25118e-05
b1493	gadB	glutamate decarboxylase B	6.68531	9.228e-07	3.10827e-05
b1494	pqqL	periplasmic metalloprotease	-1.35519	0.000257608	0.00165956
b1495	yddB	putative TonB-dependent receptor YddB	-2.07043	1.78643e-05	0.000210916
b1496	yddA	ABC transporter family protein YddA	-2.03288	0.00233772	0.00930662
b1497	ydeM	putative anaerobic sulfatase maturation enzyme YdeM	-4.64993	2.44762e-05	0.000260043
b1498	ydeN	putative sulfatase YdeN	-3.88009	9.75046e-06	0.000139926
b1513	lsrA	Autoinducer-2 ABC transporter ATP binding subunit	-1.00775	0.000776926	0.00392134
b1517	lsrF	3-hydroxy-2,4-pentadione 5-phosphate thiolase	-1.02199	0.00119686	0.00559312
b1520	yneE	PF01062 family inner membrane protein YneE	1.63803	0.000870429	0.00431401
b1530	marR	DNA-binding transcriptional repressor MarR	2.63414	1.95769e-05	0.000224406
b1531	marA	DNA-binding transcriptional dual regulator MarA	2.36513	1.2191e-07	8.08392e-06
b1532	marB	multiple antibiotic resistance protein MarB	2.71341	8.82725e-06	0.000131588
b1535	dgcZ	diguanylate cyclase DgcZ	2.12784	1.96049e-05	0.000224406
b1536	ydeI	BOF family protein YdeI	3.07695	6.57517e-08	5.16084e-06
b1537	ydeJ	PF02464 family protein YdeJ	2.21451	2.9028e-06	6.3667e-05
b1543	ydfJ	putative transporter YdfJ	1.97869	0.00552142	0.018181
b1587	ynfE	putative selenate reductase YnfE	1.14342	0.000535056	0.00293975
b1592	clcB	putative chloride:H(+) antiporter ClcB	1.19135	0.000218321	0.00146028
b1597	asr	periplasmic chaperone Asr	1.66401	0.0247056	0.0584005
b1612	fumA	fumarase A	-1.62747	2.71187e-07	1.33649e-05
b1615	uidC	outer membrane porin family protein UidC	-3.21059	0.00142904	0.00644326
b1616	uidB	glucuronide:H(+) symporter	-1.18307	0.000549014	0.0029993
b1617	uidA	beta-glucuronidase	-1.31352	2.37442e-05	0.000255799
b1619	hdhA	7-alpha-hydroxysteroid dehydrogenase	1.28549	2.53124e-06	5.76043e-05
b1621	malX	PTS enzyme IIBC component MalX	-2.31375	4.29596e-07	1.76325e-05
b1622	malY	negative regulator of MalT activity/cystathionine beta-lyase	-1.32218	1.72421e-05	0.000207229
b1625	cnu	H-NS- and StpA-binding protein	2.42084	1.7376e-05	0.000208187
b1626	ydgK	DUF2569 domain-containing inner membrane protein YdgK	1.23532	4.18885e-06	7.82971e-05
b1627	rsxA	SoxR [2Fe-2S] reducing system protein RsxA	1.17082	0.000800451	0.00402423
b1634	dtpA	dipeptide/tripeptide:H(+) symporter DtpA	-1.41861	3.99991e-07	1.7285e-05
b1639	mliC	inhibitor of c-type lysozyme, putative lipoprotein	1.82347	7.31678e-05	0.000615762
b1646	sodC	superoxide dismutase (Cu-Zn)	1.00877	0.000126016	0.000955938
b1657	ydhP	putative transporter YdhP	1.22078	0.000639416	0.00338266
b1661	cfa	cyclopropane fatty acyl phospholipid synthase	1.32624	4.88216e-05	0.000447066
b1668	ydhS	FAD/NAD(P) binding domain-containing protein YdhS	1.00951	8.88221e-06	0.000131896
b1675	fumD	fumarase D	-1.55704	0.00830088	0.0248528
b1677	lpp	murein lipoprotein	-1.00012	0.000250897	0.00162203
b1679	sufE	sulfur carrier protein SufE	1.38882	9.23378e-06	0.000134519
b1680	sufS	L-cysteine desulfurase	1.48979	1.23325e-06	3.6768e-05
b1681	sufD	Fe-S cluster scaffold complex subunit SufD	1.50848	1.88278e-06	4.89269e-05
b1682	sufC	Fe-S cluster scaffold complex subunit SufC	1.56249	3.08561e-06	6.48485e-05
b1683	sufB	Fe-S cluster scaffold complex subunit SufB	1.42142	5.59334e-06	9.58992e-05
b1684	sufA	iron-sulfur cluster insertion protein SufA	1.17226	0.000211187	0.00142246
b1685	ydiH	uncharacterized protein YdiH	1.71806	0.000650602	0.0034089
b1715	pheM	pheST-ihfA operon leader peptide	1.33171	0.0352309	0.077163
b1732	katE	catalase HPII	2.10552	3.68748e-08	3.38872e-06
b1734	chbF	monoacetylchitobiose-6-phosphate hydrolase	-1.14754	0.00261784	0.0102305
b1736	chbA	N,N'-diacetylchitobiose-specific PTS enzyme IIA component	-2.09445	9.09586e-05	0.000724279
b1737	chbC	N,N'-diacetylchitobiose-specific PTS enzyme IIC component	-1.57961	3.67914e-05	0.000360968
b1738	chbB	N,N'-diacetylchitobiose-specific PTS enzyme IIB component	-1.39546	0.000138435	0.00102586
b1742	ves	HutD family protein Ves	2.43488	0.000269575	0.00171938
b1743	spy	ATP-independent periplasmic chaperone	5.65714	1.23702e-09	3.96464e-07
b1746	astD	aldehyde dehydrogenase	-1.02861	0.00417239	0.0145879
b1747	astA	arginine N-succinyltransferase	-1.19134	0.000135984	0.0010116
b1748	astC	succinylornithine transaminase	-1.30622	5.689e-05	0.000500684
b1751	ydjY	4Fe-4S ferredoxin-type domain-containing protein YdjY	-1.30628	0.0297762	0.0678029
b1760	ynjH	DUF1496 domain-containing protein YnjH	1.53823	0.00235694	0.00935478
b1769	ydjE	putative transporter YdjE	-1.53024	0.00466314	0.015874
b1770	ydjF	putative DNA-binding transcriptional regulator YdjF	-1.60685	0.00470524	0.015958
b1773	ydjI	L-glycero-L-galacto-octuluronate-1-phosphate aldolase	-1.26176	0.00265381	0.010314
b1774	ydjJ	putative zinc-binding dehydrogenase YdjJ	-1.2239	0.021306	0.0523262
b1775	ydjK	putative transporter YdjK	-1.08687	0.00658904	0.0207377
b1776	ydjL	putative zinc-binding dehydrogenase YdjL	-1.69036	0.000894739	0.00438365
b1783	yeaG	protein kinase YeaG	1.01637	8.31474e-06	0.000125899
b1784	yeaH	DUF444 domain-containing protein YeaH	1.17116	7.65941e-07	2.67801e-05
b1799	dmlR	DNA-binding transcriptional regulator DmlR	-1.40344	1.45944e-05	0.000180482
b1814	sdaA	L-serine deaminase I	1.13399	2.06574e-06	5.06157e-05
b1815	pdeD	putative c-di-GMP phosphodiesterase PdeD	1.12297	0.000397087	0.00234592
b1821	mntP	Mn(2(+)) exporter	1.2782	0.0366804	0.0797473
b1823	cspC	transcription antiterminator and regulator of mRNA stability CspC	-1.29571	6.04262e-05	0.00052579
b1824	yobF	DUF2527 domain-containing protein YobF	-1.10967	0.000489945	0.00274682
b1826	mgrB	PhoQ kinase inhibitor	-1.4399	0.00219075	0.00885045
b1828	yebQ	putative transporter YebQ	1.9449	4.56041e-07	1.80818e-05
b1836	yebV	DUF1480 domain-containing protein YebV	1.61522	7.37378e-07	2.62589e-05
b1838	pphA	phosphoprotein phosphatase 1	2.64843	1.2678e-05	0.000165849
b1846	yebE	DUF533 domain-containing inner membrane protein YebE	2.50552	4.96706e-06	8.84413e-05
b1868	yecE	DUF72 domain-containing protein YecE	1.3074	3.26165e-05	0.000328385
b1896	otsA	trehalose-6-phosphate synthase	1.62278	2.57976e-07	1.28854e-05
b1897	otsB	trehalose-6-phosphate phosphatase	1.89042	9.73024e-07	3.17731e-05
b1902	ftnB	putative ferritin-like protein	-1.5149	1.76599e-05	0.000209629
b1905	ftnA	ferritin iron storage protein	-1.51627	0.000412335	0.00241744
b1920	tcyJ	cystine ABC transporter periplasmic binding protein	-1.1728	1.01001e-06	3.21033e-05
b1922	fliA	RNA polymerase sigma factor FliA	-2.55717	0.00145327	0.0065143
b1929	yedE	putative selenium transporter YedE	-1.81064	2.06622e-06	5.06157e-05
b1930	yedF	putative sulfurtransferase YedF	-1.98272	2.9956e-06	6.4006e-05
b1938	fliF	flagellar basal-body MS-ring and collar protein	-2.07346	0.00516812	0.0173292
b1941	fliI	flagellar export ATPase FliI	-1.15875	0.0304971	0.0692804
b1944	fliL	flagellar protein FliL	-2.45538	0.00181483	0.00768706
b1945	fliM	flagellar motor switch protein FliM	-1.10774	0.010852	0.0306661
b1950	fliR	flagellar biosynthesis protein FliR	1.14579	0.0423211	0.0893832
b1951	rcsA	DNA-binding transcriptional activator RcsA	3.62183	4.86785e-08	4.06994e-06
b1956	dgcQ	diguanylate cyclase DgcQ	1.10111	3.34164e-05	0.000332091
b1959	yedA	putative transporter YedA	2.0693	9.2941e-07	3.10827e-05
b1963	drpB	cell division protein DrpB	2.12668	0.00203333	0.00837279
b1967	hchA	protein/nucleic acid deglycase 1	1.13295	4.52939e-05	0.000421793
b1970	hiuH	hydroxyisourate hydrolase/transthyretin-related protein	2.2229	1.96085e-06	4.96148e-05
b1972	msrQ	membrane-bound flavocytochrome MsrQ	1.28106	0.000198729	0.00135516
b1976	mtfA	Mlc titration factor	-1.14853	2.02456e-06	5.05436e-05
b1983	yeeN	putative transcriptional regulator YeeN	-1.02841	0.000642901	0.00339177
b1987	cbl	DNA-binding transcriptional activator Cbl	-2.0906	7.58871e-05	0.000631735
b1988	nac	DNA-binding transcriptional dual regulator Nac	1.15528	0.0215904	0.0529234
b2010	dacD	D-alanyl-D-alanine carboxypeptidase DacD	1.44766	5.31969e-05	0.00047552
b2030	insH7	IS5 family transposase and trans-activator	-1.41813	0.00217337	0.00880831
b2032	wbbK	putative glycosyltransferase WbbK	-1.07764	0.0137417	0.0370622
b2033	wbbJ	putative lipopolysaccharide biosynthesis O-acetyl transferase WbbJ	-1.47268	0.00191263	0.0079978
b2035	wbbH	putative O-antigen polymerase	-1.07141	0.0411732	0.0874291
b2037	rfbX	polyisoprenol-linked O16-antigen repeat unit flippase	-1.54526	0.00827472	0.0248416
b2039	rfbA	glucose-1-phosphate thymidylyltransferase 1	-1.31695	3.30798e-05	0.000329598
b2040	rfbD	dTDP-4-dehydrorhamnose reductase	-1.22942	2.8383e-05	0.000293443
b2043	wcaM	putative colanic acid biosynthesis protein WcaM	1.01963	0.000864653	0.00429091
b2044	wcaL	putative colanic acid biosynthesis glycosyl transferase WcaL	1.53553	7.46268e-05	0.000622592
b2045	wcaK	colanic acid biosynthesis pyruvyl transferase WcaK	1.88338	4.02511e-06	7.66365e-05
b2046	wzxC	colanic acid repeat unit flippase	2.29043	1.03919e-05	0.000145115
b2047	wcaJ	UDP-glucose:undecaprenyl-phosphate glucose-1-phosphate transferase	2.20617	2.40532e-05	0.000256757
b2048	cpsG	phosphomannomutase	3.21461	1.30926e-07	8.27292e-06
b2049	cpsB	mannose-1-phosphate guanylyltransferase	3.16762	2.11457e-06	5.14725e-05
b2050	wcaI	colanic acid biosynthesis fucosyltransferase WcaI	3.57027	5.97849e-07	2.23236e-05
b2051	gmm	GDP-mannose mannosyl hydrolase	2.72221	1.03709e-05	0.000145115
b2052	fcl	GDP-L-fucose synthase	2.78437	2.38898e-05	0.000256649
b2053	gmd	GDP-mannose 4,6-dehydratase	4.18272	3.33651e-08	3.26175e-06
b2054	wcaF	colanic acid biosynthesis acetyltransferase WcaF	5.24755	2.19797e-05	0.000242913
b2055	wcaE	GDP-Fuc:2/3-O-Ac-alpha-L-Fuc-(1->3)-alpha-D-Glc- PP-Und alpha-(1,4)-fucosyltransferase	4.39901	2.88458e-06	6.3667e-05
b2056	wcaD	colanic acid polymerase	3.02147	3.03594e-05	0.000309715
b2057	wcaC	colanic acid biosynthesis galactosyltransferase WcaC	3.52385	1.64826e-06	4.42422e-05
b2058	wcaB	colanic acid biosynthesis acetyltransferase WcaB	4.53995	2.03699e-06	5.05436e-05
b2059	wcaA	UDP-glucuronate:2-O-Ac-beta-D-Gal-(1->3)-alpha- L-Fuc-(1->4)-2/3-O-Ac-alpha-L-Fuc-(1->3)-beta-D-Glc-PP-Und beta-(1,3)-glucuronosyltransferase	3.89676	1.84207e-06	4.88592e-05
b2060	wzc	protein-tyrosine kinase Wzc	3.99163	8.65864e-08	6.52963e-06
b2061	wzb	protein-tyrosine phosphatase	5.28493	1.64719e-05	0.000199845
b2062	wza	outer membrane polysaccharide export protein Wza	6.33669	2.21353e-08	2.66039e-06
b2074	mdtA	multidrug efflux pump membrane fusion protein MdtA	1.85062	6.40155e-07	2.36734e-05
b2075	mdtB	multidrug efflux pump RND permease subunit MdtB	2.07892	4.19804e-07	1.75496e-05
b2076	mdtC	multidrug efflux pump RND permease subunit MdtC	1.93391	5.86124e-08	4.79624e-06
b2077	mdtD	putative multidrug efflux pump MdtD	2.20077	1.17002e-07	7.89456e-06
b2078	baeS	sensor histidine kinase BaeS	2.26018	7.93019e-06	0.000122982
b2080	yegP	DUF1508 domain-containing protein YegP	1.54357	0.00023239	0.00153043
b2097	fbaB	fructose-bisphosphate aldolase class I	1.54188	1.12698e-06	3.46749e-05
b2098	yegT	putative transporter YegT	-1.90314	1.6838e-07	9.73092e-06
b2102	yegX	putative glycosyl hydrolase YegX	1.02066	0.0319444	0.0717629
b2135	yohC	putative inner membrane protein	1.49355	1.25395e-05	0.000164597
b2148	mglC	D-galactose/methyl-galactoside ABC transporter membrane subunit	-3.5784	1.34253e-05	0.00017034
b2149	mglA	D-galactose/methyl-galactoside ABC transporter ATP binding subunit	-3.47405	7.21791e-05	0.000610112
b2150	mglB	D-galactose/methyl-galactoside ABC transporter periplasmic binding protein	-3.49794	1.22565e-09	3.96464e-07
b2151	galS	DNA-binding transcriptional dual regulator GalS	-2.2504	0.0069923	0.021846
b2164	psuT	putative pseudouridine transporter	-1.70958	3.27053e-05	0.00032842
b2165	psuG	pseudouridine-5'-phosphate glycosidase	-3.26847	1.57052e-07	9.58763e-06
b2166	psuK	putative pseudouridine kinase	-4.15005	6.43803e-05	0.000553929
b2173	yeiR	zinc-binding GTPase YeiR	1.4345	5.68648e-06	9.67709e-05
b2174	lpxT	lipid A-core phosphotransferase	1.17453	0.000177944	0.00124328
b2203	napB	periplasmic nitrate reductase cytochrome c550 protein	-1.32718	0.00382499	0.0136338
b2205	napG	ferredoxin-type protein NapG	-1.22015	0.00207932	0.00853474
b2206	napA	periplasmic nitrate reductase subunit NapA	-1.35394	0.000626238	0.00333127
b2208	napF	ferredoxin-type protein	-1.97179	0.00519198	0.0173789
b2219	atoS	sensor histidine kinase AtoS	-1.14141	0.00199837	0.00828463
b2220	atoC	DNA-binding transcriptional activator/ornithine decarboxylase inhibitor AtoC	-1.06717	0.00193595	0.00805806
b2237	inaA	putative lipopolysaccharide kinase InaA	1.56677	2.51344e-06	5.76043e-05
b2239	glpQ	glycerophosphoryl diester phosphodiesterase GlpQ	-3.6151	0.00869459	0.0258219
b2240	glpT	sn-glycerol 3-phosphate:phosphate antiporter	-4.51163	0.00459324	0.0157588
b2242	glpB	anaerobic glycerol-3-phosphate dehydrogenase subunit B	-2.85384	0.033484	0.0742674
b2243	glpC	anaerobic glycerol-3-phosphate dehydrogenase subunit C	-2.95066	0.0394338	0.0846804
b2250	yfaZ	putative porin YfaZ	-1.4391	0.000242118	0.00157828
b2259	pmrD	signal transduction protein PmrD	-1.13482	0.00253659	0.00997518
b2280	nuoJ	NADH:quinone oxidoreductase subunit J	-1.16602	3.05601e-06	6.45792e-05
b2281	nuoI	NADH:quinone oxidoreductase subunit I	-1.27321	7.47608e-06	0.000117359
b2282	nuoH	NADH:quinone oxidoreductase subunit H	-1.08237	1.95889e-06	4.96148e-05
b2284	nuoF	NADH:quinone oxidoreductase subunit F	-1.05727	1.14486e-05	0.000153999
b2285	nuoE	NADH:quinone oxidoreductase subunit E	-1.06346	1.34642e-05	0.00017034
b2309	hisJ	histidine ABC transporter periplasmic binding protein	-1.05602	0.00143842	0.0064628
b2341	fadJ	3-hydroxyacyl-CoA dehydrogenase FadJ	-1.70866	7.62334e-07	2.67801e-05
b2342	fadI	3-ketoacyl-CoA thiolase FadI	-1.83879	2.95399e-06	6.38014e-05
b2344	fadL	long-chain fatty acid outer membrane channel/bacteriophage T2 receptor	-1.72498	1.04132e-06	3.2827e-05
b2352	yfdI	serotype-specific glucosyl transferase YfdI	-1.81827	0.00218934	0.00885045
b2364	dsdC	DNA-binding transcriptional dual regulator DsdC	-1.5598	1.42941e-05	0.000177913
b2377	yfdY	DUF2545 domain-containing protein YfdY	-1.08857	0.00217478	0.00880831
b2378	lpxP	palmitoleoyl acyltransferase	1.67534	0.000905479	0.004425
b2390	ypeC	DUF2502 domain-containing protein YpeC	3.56429	2.53021e-07	1.28042e-05
b2398	yfeC	DNA-binding transcriptional dual regulator YfeC	-1.71929	0.000128351	0.00096907
b2399	yfeD	putative DNA-binding transcriptional regulator YfeD	-1.79468	1.15969e-05	0.000154898
b2418	pdxK	pyridoxine/pyridoxal/pyridoxamine kinase	-1.00951	2.69865e-05	0.000281274
b2426	ucpA	oxidoreductase UcpA	-2.0626	1.55312e-07	9.58763e-06
b2427	murR	DNA-binding transcriptional dual regulator MurR	-1.01976	0.00614629	0.0196396
b2428	murQ	N-acetylmuramic acid 6-phosphate etherase	-3.41097	0.00888272	0.0262792
b2429	murP	N-acetylmuramic acid-specific PTS enzyme IICB component/anhydro-N-acetylmuramic acid transporter	-1.6306	6.41963e-06	0.000105512
b2430	yfeW	penicillin binding protein 4B	-1.26589	0.000395047	0.00233746
b2447	yffP	uncharacterized protein YffP	1.31148	0.00855416	0.0255231
b2459	eutT	putative ethanolamine utilization cobalamin adenosyltransferase	-1.29119	0.00752	0.0231006
b2460	eutQ	putative ethanolamine utilization acetate kinase EutQ	-1.61945	0.00117178	0.00548922
b2464	talA	transaldolase A	1.34271	4.40296e-07	1.77752e-05
b2465	tktB	transketolase 2	1.25251	6.55178e-06	0.000106772
b2466	ypfG	DUF1176 domain-containing protein YpfG	2.88529	1.28107e-06	3.79e-05
b2470	acrD	multidrug efflux pump RND permease AcrD	3.65554	6.81903e-09	1.19209e-06
b2497	uraA	uracil:H(+) symporter UraA	-1.05846	0.0010796	0.00509467
b2509	xseA	exodeoxyribonuclease VII subunit XseA	1.43354	4.54166e-06	8.20057e-05
b2518	ndk	nucleoside diphosphate kinase	-1.58306	4.09633e-06	7.76082e-05
b2521	sseA	3-mercaptopyruvate sulfurtransferase	-1.05946	1.94021e-05	0.000224086
b2537	hcaR	DNA-binding transcriptional dual regulator HcaR	-1.33614	2.18486e-05	0.000242161
b2552	hmp	nitric oxide dioxygenase	-1.08335	1.02776e-05	0.00014479
b2579	grcA	stress-induced alternate pyruvate formate-lyase subunit	-1.06021	0.0457073	0.0952276
b2605	yfiB	lipoprotein YfiB	-1.03276	0.0211269	0.052086
b2623	yfjH	uncharacterized protein YfjH	-1.19566	0.00524571	0.0174978
b2659	glaH	glutarate dioxygenase GlaH	-1.49934	5.50942e-05	0.000488231
b2660	lhgD	L-2-hydroxyglutarate dehydrogenase	-1.21683	0.0015551	0.00683535
b2663	gabP	4-aminobutanoate:H(+) symporter	-1.03985	0.00385689	0.0137003
b2664	glaR	DNA-binding transcriptional repressor GlaR	-1.00123	0.0157793	0.0412558
b2670	alaE	L-alanine exporter	1.4537	0.000240773	0.00157218
b2671	ygaC	DUF2002 domain-containing protein YgaC	1.72097	9.5576e-06	0.000138711
b2672	ygaM	DUF883 domain-containing protein YgaM	1.14235	0.000408531	0.0023992
b2677	proV	glycine betaine ABC transporter ATP binding subunit ProV	-1.68918	1.37338e-06	4.00154e-05
b2678	proW	glycine betaine ABC transporter membrane subunit ProW	-1.90851	4.30956e-07	1.76325e-05
b2679	proX	glycine betaine ABC transporter periplasmic binding protein ProX	-1.99532	4.07957e-07	1.74333e-05
b2702	srlA	sorbitol-specific PTS enzyme IIC2 component	-3.04449	1.31335e-05	0.000168934
b2703	srlE	sorbitol-specific PTS enzyme IIBC1 component	-2.84921	3.60865e-06	7.14551e-05
b2704	srlB	sorbitol-specific PTS enzyme IIA component	-2.68464	1.13599e-05	0.000153838
b2705	srlD	sorbitol-6-phosphate 2-dehydrogenase	-3.11708	4.02488e-06	7.66365e-05
b2706	gutM	DNA-binding transcriptional activator GutM	-1.98515	9.5746e-05	0.000753045
b2707	srlR	DNA-binding transcriptional repressor SrlR	-1.60246	0.00191162	0.0079978
b2708	gutQ	D-arabinose 5-phosphate isomerase GutQ	-1.03499	0.000132704	0.000994893
b2731	fhlA	DNA-binding transcriptional activator FhlA	1.66728	0.00919152	0.0270058
b2737	ygbK	putative 3-oxo-tetronate kinase YgbK	-1.47333	0.0219211	0.0535632
b2750	cysC	adenylyl-sulfate kinase	-1.45506	0.0151109	0.0398606
b2751	cysN	sulfate adenylyltransferase subunit 1	-1.74439	0.000392947	0.00232989
b2752	cysD	sulfate adenylyltransferase subunit 2	-1.83911	5.08813e-05	0.000459365
b2761	cas3	CRISPR-associated endonuclease/helicase Cas3	-1.69767	2.50594e-05	0.00026405
b2763	cysI	sulfite reductase, hemoprotein subunit	-1.10133	0.0374108	0.0810603
b2764	cysJ	sulfite reductase, flavoprotein subunit	-1.12078	0.000726077	0.00371342
b2766	ygcN	putative oxidoreductase with FAD/NAD(P)-binding domain	-1.65313	3.74007e-05	0.000365084
b2767	ygcO	putative 4Fe-4S cluster-containing protein	-1.64674	0.000152707	0.00110397
b2768	ygcP	putative anti-terminator regulatory protein	-1.65272	0.00050936	0.00282684
b2775	yqcE	putative transport protein YqcE	-1.51346	0.000198367	0.00135509
b2787	gudD	D-glucarate dehydratase	-1.33291	1.33889e-05	0.00017034
b2788	gudX	glucarate dehydratase-related protein	-1.79684	9.9807e-07	3.21033e-05
b2789	gudP	galactarate/D-glucarate transporter GudP	-4.29185	5.49329e-09	1.00606e-06
b2796	sdaC	L-serine:H(+) symporter SdaC	-1.22983	0.00244281	0.00965931
b2797	sdaB	L-serine deaminase II	-1.66371	1.03743e-07	7.41667e-06
b2799	fucO	L-1,2-propanediol oxidoreductase	-1.90264	1.7205e-07	9.73092e-06
b2800	fucA	L-fuculose-phosphate aldolase	-1.6935	0.00200682	0.00829919
b2801	fucP	L-fucose:H(+) symporter	-2.14439	5.58487e-06	9.58992e-05
b2802	fucI	L-fucose isomerase	-2.04809	1.7176e-07	9.73092e-06
b2803	fucK	L-fuculokinase	-2.11886	3.39236e-08	3.26175e-06
b2805	fucR	DNA-binding transcriptional activator FucR	-1.23388	3.30709e-05	0.000329598
b2809	ygdI	DUF903 domain-containing lipoprotein YgdI	4.49951	1.2847e-08	1.90036e-06
b2843	kduI	5-dehydro-4-deoxy-D-glucuronate isomerase	-1.27159	0.000972743	0.00467646
b2844	yqeF	putative acyltransferase	-1.48316	1.37813e-05	0.000172647
b2847	yqeI	putative transcriptional regulator YqeI	1.34803	0.0036906	0.0133028
b2866	xdhA	putative xanthine dehydrogenase molybdenum-binding subunit XdhA	-1.16392	3.62722e-05	0.0003577
b2868	xdhC	putative xanthine dehydrogenase iron-sulfur-binding subunit XdhC	-1.3875	0.0012172	0.00566516
b2869	ygeV	putative sigma(54)-dependent transcriptional regulator YgeV	-1.69846	1.53934e-05	0.000188545
b2870	ygeW	putative carbamoyltransferase YgeW	-1.61089	0.00154015	0.00678511
b2875	yqeB	XdhC-CoxI family protein YqeB	-2.38293	4.17376e-06	7.82971e-05
b2876	yqeC	uncharacterized protein YqeC	-3.12659	4.61585e-05	0.000427772
b2877	mocA	molybdenum cofactor cytidylyltransferase	-1.65765	7.84279e-05	0.000647283
b2880	ygfM	putative oxidoreductase	-1.01854	0.00424921	0.0147896
b2899	yqfA	hemolysin-III family protein YqfA	-1.11582	0.00191523	0.0079978
b2924	mscS	small conductance mechanosensitive channel MscS	1.21768	8.07277e-06	0.000123697
b2957	ansB	L-asparaginase 2	-1.63883	2.25238e-05	0.000247505
b2963	mltC	membrane-bound lytic murein transglycosylase C	1.25795	0.00572599	0.0186313
b2970	yghF	putative type II secretion system C-type protein YghF	-2.8167	0.000144351	0.00106152
b2971	yghG	lipoprotein YghG	-2.27622	0.00340523	0.0124848
b2972	pppA	prepilin peptidase	-1.97852	1.42708e-05	0.000177913
b2980	glcC	DNA-binding transcriptional dual regulator GlcC	-1.57713	1.23008e-06	3.6768e-05
b2995	hybB	hydrogenase 2 membrane subunit	-1.3948	2.91352e-06	6.3667e-05
b2996	hybA	hydrogenase 2 iron-sulfur protein	-1.34997	2.29075e-05	0.000250807
b2997	hybO	hydrogenase 2 small subunit	-1.22309	3.78549e-05	0.000368582
b2998	yghW	DUF2623 domain-containing protein YghW	2.12296	0.000590801	0.00318636
b3003	yghA	NADP(+)-dependent aldehyde reductase	2.41145	1.29963e-05	0.000168296
b3020	ygiS	putative deoxycholate binding periplasmic protein	-1.30754	3.98852e-06	7.66365e-05
b3024	ygiW	BOF family protein YgiW	1.05582	8.58266e-05	0.000686256
b3041	ribB	3,4-dihydroxy-2-butanone-4-phosphate synthase	-2.20661	2.1136e-07	1.12902e-05
b3050	yqiJ	DUF1449 domain-containing inner membrane protein YqiJ	1.71645	0.015874	0.0414751
b3051	yqiK	flotillin family inner membrane protein YqiK	1.16059	0.0161157	0.0419641
b3060	ttdR	DNA-binding transcriptional activator Dan	-1.4686	0.0181475	0.0459482
b3071	nfeR	DNA-binding transcriptional repressor NfeR	-1.00892	0.000431054	0.00248924
b3073	patA	putrescine aminotransferase	1.65454	2.49704e-06	5.76043e-05
b3081	fadH	2,4-dienoyl-CoA reductase	-1.46663	1.4947e-05	0.000183662
b3087	ygjR	putative oxidoreductase YgjR	-1.03754	2.74371e-05	0.000285197
b3089	sstT	serine/threonine:Na(+) symporter	-1.46683	5.53337e-06	9.58992e-05
b3091	uxaA	D-altronate dehydratase	-1.32016	2.6718e-06	5.9869e-05
b3092	uxaC	D-glucoronate/D-galacturonate isomerase	-1.5498	1.93464e-06	4.96148e-05
b3093	exuT	hexuronate transporter	-1.21941	3.76356e-06	7.38503e-05
b3101	yqjF	DoxX family protein	1.21243	0.000361297	0.00216441
b3107	yhaL	uncharacterized protein YhaL	-1.03225	0.018126	0.0459241
b3113	tdcF	putative enamine/imine deaminase	-1.75498	0.00073523	0.00374033
b3114	tdcE	2-ketobutyrate formate-lyase/pyruvate formate-lyase 4	-3.0943	3.53717e-06	7.14551e-05
b3115	tdcD	propionate kinase	-3.02326	3.25535e-08	3.26175e-06
b3116	tdcC	threonine/serine:H(+) symporter	-2.78647	3.74512e-08	3.38872e-06
b3117	tdcB	catabolic threonine dehydratase	-3.96063	1.44365e-08	2.0564e-06
b3118	tdcA	DNA-binding transcriptional activator TdcA	-2.76438	3.8736e-05	0.000375261
b3124	garK	glycerate 2-kinase 1	-3.50202	2.08955e-10	1.57372e-07
b3125	garR	tartronate semialdehyde reductase	-3.58634	4.29062e-11	6.22702e-08
b3126	garL	alpha-dehydro-beta-deoxy-D-glucarate aldolase	-4.71309	3.00065e-10	1.57372e-07
b3127	garP	galactarate/D-glucarate transporter GarP	-6.49905	3.17143e-10	1.57372e-07
b3128	garD	GarD	-3.66933	1.72885e-08	2.21639e-06
b3132	kbaZ	putative tagatose-1,6-bisphosphate aldolase 1 chaperone	-1.37785	0.000297972	0.00187255
b3133	agaV	N-acetyl-D-galactosamine specific PTS enzyme IIB component	-1.25417	0.000194119	0.00133081
b3137	kbaY	tagatose-1,6-bisphosphate aldolase 1	-1.46919	0.00338745	0.0124552
b3145	yraK	putative fimbrial adhesin YraK	1.217	0.00342532	0.0125465
b3153	yhbO	protein/nucleic acid deglycase 2	3.12424	1.15142e-07	7.89456e-06
b3162	deaD	ATP-dependent RNA helicase DeaD	1.51084	5.72936e-05	0.000503085
b3176	glmM	phosphoglucosamine mutase	-1.19553	3.23855e-06	6.66067e-05
b3188	sfsB	putative transcriptional regulator SfsB	1.23204	0.0439335	0.0921813
b3207	yrbL	protein kinase-like domain-containing protein YrbL	1.05622	2.9213e-05	0.000299609
b3209	elbB	low activity glyoxalase ElbB	-1.35274	8.43278e-06	0.000126689
b3212	gltB	glutamate synthase subunit GltB	1.27263	1.65229e-06	4.42422e-05
b3213	gltD	glutamate synthase subunit GltD	1.07919	2.1996e-06	5.32055e-05
b3221	nanQ	N-acetylneuraminate anomerase	-1.23519	0.000277692	0.00176529
b3222	nanK	N-acetylmannosamine kinase	-1.57179	0.000163685	0.0011745
b3223	nanE	putative N-acetylmannosamine-6-phosphate 2-epimerase	-1.50358	1.8693e-05	0.000217201
b3224	nanT	N-acetylneuraminate:H(+) symporter	-1.95588	1.43463e-05	0.000177986
b3225	nanA	N-acetylneuraminate lyase	-2.16516	3.9991e-05	0.000383554
b3238	yhcN	DUF1471 domain-containing stress-induced protein YhcN	4.75952	4.98646e-07	1.93717e-05
b3240	aaeB	aromatic carboxylic acid efflux pump subunit AaeB	1.69788	9.17869e-05	0.000727861
b3241	aaeA	aromatic carboxylic acid efflux pump membrane fusion protein	2.48128	9.6533e-07	3.17731e-05
b3242	aaeX	DUF1656 domain-containing protein AaeX	4.62417	1.59564e-06	4.35237e-05
b3260	dusB	tRNA-dihydrouridine synthase B	1.13613	6.95241e-06	0.000111412
b3262	yhdJ	DNA adenine methyltransferase	-2.55451	0.0288702	0.0661708
b3267	yhdV	lipoprotein YhdV	3.73227	2.96627e-06	6.38014e-05
b3313	rplP	50S ribosomal subunit protein L16	-1.06616	0.0102041	0.0293407
b3362	yhfG	DUF2559 domain-containing protein YhfG	1.21355	0.000206275	0.00139918
b3363	ppiA	peptidyl-prolyl cis-trans isomerase A	1.47214	6.28248e-05	0.000544198
b3364	tsgA	putative transporter TsgA	1.92741	1.90513e-05	0.000220696
b3370	frlA	fructoselysine/psicoselysine transporter	-1.5445	0.000980948	0.00471002
b3403	pck	phosphoenolpyruvate carboxykinase (ATP)	-1.50979	2.09597e-07	1.12902e-05
b3418	malT	DNA-binding transcriptional activator MalT	-1.38885	4.4155e-06	8.09969e-05
b3448	yhhA	DUF2756 domain-containing protein YhhA	1.23747	0.000638523	0.00338259
b3455	livG	branched chain amino acid/phenylalanine ABC transporter ATP binding subunit LivG	-1.39018	0.0026151	0.0102305
b3458	livK	L-leucine/L-phenylalanine ABC transporter periplasmic binding protein	-1.00782	0.00233209	0.00930662
b3460	livJ	branched chain amino acid/phenylalanine ABC transporter periplasmic binding protein	-1.45496	0.000645816	0.00340198
b3487	yhiI	putative membrane fusion protein YhiI	-1.30107	2.24636e-05	0.000247505
b3491	yhiM	inner membrane protein YhiM	5.51169	0.000143976	0.00106079
b3494	uspB	universal stress protein B	1.2134	7.9027e-05	0.00064944
b3506	slp	starvation lipoprotein	3.75612	3.17735e-07	1.43766e-05
b3507	dctR	putative DNA-binding transcriptional regulator DctR	4.90338	2.44541e-07	1.25401e-05
b3508	yhiD	inner membrane protein YhiD	5.66246	4.85727e-11	6.22702e-08
b3509	hdeB	periplasmic acid stress chaperone HdeB	4.9729	2.86393e-09	6.11926e-07
b3510	hdeA	periplasmic acid stress chaperone HdeA	4.8866	3.27347e-10	1.57372e-07
b3511	hdeD	acid-resistance membrane protein	4.25681	1.23177e-09	3.96464e-07
b3512	gadE	DNA-binding transcriptional activator GadE	5.3858	4.53281e-06	8.20057e-05
b3513	mdtE	multidrug efflux pump membrane fusion protein MdtE	5.16807	2.01372e-06	5.05436e-05
b3514	mdtF	multidrug efflux pump RND permease MdtF	4.07816	0.00504703	0.0169973
b3515	gadW	DNA-binding transcriptional dual regulator GadW	2.0224	5.05378e-07	1.94368e-05
b3516	gadX	DNA-binding transcriptional dual regulator GadX	2.60522	1.55926e-06	4.35237e-05
b3517	gadA	glutamate decarboxylase A	6.90119	8.27735e-06	0.000125829
b3519	treF	cytoplasmic trehalase	1.43611	3.97485e-06	7.66365e-05
b3526	kdgK	2-dehydro-3-deoxygluconokinase	-1.35281	1.01499e-05	0.000143517
b3528	dctA	C4 dicarboxylate/orotate:H(+) symporter	-1.88644	6.31658e-08	5.06116e-06
b3547	yhjX	putative transporter YhjX	1.17734	0.00163139	0.00709764
b3555	yiaG	putative DNA-binding transcriptional regulator YiaG	1.06845	0.00200115	0.00828463
b3566	xylF	xylose ABC transporter periplasmic binding protein	-2.59059	1.31214e-07	8.27292e-06
b3567	xylG	xylose ABC transporter ATP binding subunit	-2.11291	2.52623e-05	0.000265461
b3568	xylH	xylose ABC transporter membrane subunit	-1.80137	6.79183e-06	0.000109754
b3575	yiaK	2,3-diketo-L-gulonate reductase	-2.85128	2.1729e-05	0.000241889
b3576	yiaL	DUF386 domain-containing protein YiaL	-2.63426	0.00414067	0.0145097
b3578	yiaN	2,3-diketo-L-gulonate:Na(+) symporter - membrane subunit	-2.46077	0.000267388	0.00171111
b3579	yiaO	2,3-diketo-L-gulonate:Na(+) symporter - periplasmic binding protein	-2.14903	0.000531791	0.00292599
b3580	lyxK	L-xylulose kinase	-1.26991	0.00401015	0.0141626
b3581	sgbH	3-keto-L-gulonate-6-phosphate decarboxylase SgbH	-1.32547	0.00378758	0.0135185
b3585	yiaU	putative DNA-binding transcriptional regulator YiaU	1.05839	0.000393161	0.00232989
b3589	yiaY	L-threonine dehydrogenase	1.75494	0.00681628	0.0214178
b3597	yibH	inner membrane protein YibH	1.10607	0.000759606	0.003844
b3598	yibI	DUF3302 domain-containing protein YibI	1.65832	0.000452083	0.00259123
b3603	lldP	lactate/glycolate:H(+) symporter LldP	-2.96968	4.37692e-05	0.00041158
b3604	lldR	DNA-binding transcriptional dual regulator LldR	-2.45467	0.000301403	0.00188764
b3605	lldD	L-lactate dehydrogenase	-2.12217	8.15205e-06	0.000124416
b3615	waaH	UDP-glucuronate:LPS(HepIII) glycosyltransferase	1.39654	0.000319103	0.00196363
b3645	dinD	DNA damage-inducible protein D	-1.50917	0.00118533	0.00554596
b3661	nlpA	lipoprotein-28	-1.90763	1.06063e-07	7.41667e-06
b3662	nepI	purine ribonucleoside exporter	1.7581	1.99609e-05	0.000227803
b3664	adeQ	adenine transporter	-1.42439	0.000706227	0.00364066
b3665	adeD	adenine deaminase	-2.13395	4.74483e-07	1.8621e-05
b3666	uhpT	hexose-6-phosphate:phosphate antiporter	-3.63823	5.61631e-07	2.13313e-05
b3687	ibpA	small heat shock protein IbpA	1.15844	0.0124052	0.0341277
b3707	tnaC	tnaAB operon leader peptide	-1.9349	0.00326501	0.0121521
b3708	tnaA	tryptophanase	-1.33845	4.20111e-05	0.00039895
b3709	tnaB	tryptophan:H(+) symporter TnaB	-1.99026	6.9868e-05	0.000594496
b3718	yieK	putative glucosamine-6-phosphate deaminase YieK	-1.2444	0.00821994	0.0247758
b3721	bglB	6-phospho-beta-glucosidase B	-2.32619	0.0112452	0.0314997
b3728	pstS	phosphate ABC transporter periplasmic binding protein	1.12224	0.000433275	0.00249832
b3731	atpC	ATP synthase F1 complex subunit epsilon	-1.15157	1.86734e-05	0.000217201
b3744	asnA	asparagine synthetase A	-1.58838	7.05126e-06	0.000112143
b3748	rbsD	D-ribose pyranase	-1.32279	2.0654e-05	0.000233634
b3806	cyaA	adenylate cyclase	1.29873	8.29137e-07	2.8472e-05
b3829	metE	cobalamin-independent homocysteine transmethylase	1.91597	3.04665e-05	0.000309985
b3845	fadA	3-ketoacyl-CoA thiolase	-1.84391	1.32869e-06	3.90087e-05
b3846	fadB	multifunctional enoyl-CoA hydratase, 3-hydroxyacyl-CoA epimerase, Delta(3)-cis- Delta(2)-trans-enoyl-CoA isomerase, L-3-hydroxyacyl-CoA dehydrogenase	-2.11874	3.6675e-07	1.64014e-05
b3859	srkA	stress response kinase A	1.27263	9.65065e-06	0.000139535
b3872	yihL	putative DNA-binding transcriptional regulator YihL	-1.13621	0.0163852	0.0425533
b3873	yihM	putative TIM barrel domain-containing protein YihM	-1.33046	0.000871935	0.00431591
b3874	yihN	putative transporter YihN	-2.68348	2.5272e-06	5.76043e-05
b3890	yiiF	protein YiiF	-1.23087	0.00916723	0.0269804
b3897	frvR	putative DNA-binding transcriptional regulator FrvR	1.65508	0.000305773	0.00190292
b3898	frvX	peptidase M42 family protein FrvX	1.24931	0.00071931	0.00368862
b3906	rhaR	DNA-binding transcriptional activator RhaR	-1.10117	0.00448559	0.015417
b3917	sbp	sulfate/thiosulfate ABC transporter periplasmic binding protein Sbp	-3.81391	1.04486e-07	7.41667e-06
b3926	glpK	glycerol kinase	-3.9186	0.000614425	0.0032775
b3927	glpF	glycerol facilitator	-1.87617	0.0179976	0.0457215
b3941	metF	5,10-methylenetetrahydrofolate reductase	1.41684	0.00111511	0.00525579
b3946	fsaB	fructose-6-phosphate aldolase 2	-1.34034	8.19558e-05	0.000667787
b3947	ptsA	putative PTS multiphosphoryl transfer protein PtsA	-1.58305	2.44933e-06	5.74397e-05
b3949	frwC	putative PTS enzyme IIC component FrwC	-2.36444	4.38934e-05	0.000411741
b3950	frwB	putative PTS enzyme IIB component FrwB	-1.36454	0.00639524	0.0202938
b3966	btuB	cobalamin outer membrane transporter	-1.22485	4.42261e-06	8.09969e-05
b4000	hupA	DNA-binding protein HU-alpha	-1.16438	1.3291e-05	0.00017034
b4003	zraS	sensor histidine kinase ZraS	-1.18894	3.84236e-05	0.000373175
b4013	metA	homoserine O-succinyltransferase	1.42413	0.00147588	0.00658369
b4014	aceB	malate synthase A	1.82288	3.59333e-06	7.14551e-05
b4015	aceA	isocitrate lyase	2.04653	2.94395e-05	0.000301129
b4016	aceK	isocitrate dehydrogenase kinase/phosphatase	2.05094	3.53149e-05	0.000349155
b4021	pepE	peptidase E	-1.63225	4.17478e-07	1.75496e-05
b4026	yjbE	uncharacterized protein YjbE	4.82712	3.08951e-07	1.42987e-05
b4027	yjbF	lipoprotein YjbF	4.64197	7.80427e-06	0.000121983
b4028	yjbG	capsule biosynthesis GfcC family protein YjbG	3.69509	1.56434e-06	4.35237e-05
b4029	yjbH	putative lipoprotein YjbH	1.92786	4.4554e-06	8.12107e-05
b4030	psiE	putative phosphate starvation-inducible protein PsiE	2.49866	0.000102086	0.000794802
b4035	malK	maltose ABC transporter ATP binding subunit	-1.44004	0.00265493	0.010314
b4036	lamB	maltose outer membrane channel/phage lambda receptor protein	-1.11539	0.0270356	0.0624498
b4045	yjbJ	putative stress response protein YjbJ	1.90284	1.58251e-06	4.35237e-05
b4055	aphA	acid phosphatase/phosphotransferase	-1.59808	1.68643e-05	0.000203324
b4056	yjbQ	PF01894 family protein YjbQ	1.4303	9.73003e-06	0.000139926
b4057	yjbR	PF04237 family protein YjbR	1.83013	2.82916e-07	1.36012e-05
b4060	yjcB	uncharacterized protein YjcB	2.51182	0.000611675	0.00327195
b4062	soxS	DNA-binding transcriptional dual regulator SoxS	1.09398	0.00148827	0.00662207
b4067	actP	acetate/glycolate:cation symporter	-2.41307	4.73558e-05	0.000436763
b4068	yjcH	DUF485 domain-containing inner membrane protein YjcH	-2.13365	9.47664e-05	0.000746868
b4069	acs	acetyl-CoA synthetase (AMP-forming)	-1.51863	0.00020952	0.00141371
b4084	alsK	D-allose kinase	-1.08524	0.00262448	0.0102324
b4085	alsE	D-allulose-6-phosphate 3-epimerase	-1.321	0.00133963	0.0060829
b4086	alsC	D-allose ABC transporter membrane subunit	-1.12615	0.0145468	0.0385841
b4087	alsA	D-allose ABC transporter ATP binding subunit	-1.68751	0.00827044	0.0248416
b4088	alsB	D-allose ABC transporter periplasmic binding protein	-1.44108	2.10733e-05	0.000236291
b4090	rpiB	allose-6-phosphate isomerase/ribose-5-phosphate isomerase B	-1.07649	0.00862795	0.0256835
b4107	yjdN	PF06983 family protein YjdN	1.77481	7.98839e-06	0.000123387
b4116	adiY	DNA-binding transcriptional activator AdiY	-2.62215	0.00181059	0.00768484
b4117	adiA	arginine decarboxylase, degradative	1.16386	0.0012963	0.0059352
b4118	melR	DNA-binding transcriptional dual regulator MelR	-1.05584	4.2396e-05	0.000401613
b4129	lysU	lysine--tRNA ligase/Ap4A synthetase/Ap3A synthetase	1.05396	1.07282e-05	0.000147592
b4132	cadB	lysine:cadaverine antiporter	-2.19516	0.0109102	0.0308081
b4139	aspA	aspartate ammonia-lyase	-1.86493	1.69293e-07	9.73092e-06
b4145	yjeJ	protein YjeJ	-1.00273	0.0216475	0.0530295
b4148	gdx	guanidinium exporter	1.05611	0.000388097	0.00231414
b4151	frdD	fumarate reductase membrane protein FrdD	-1.46434	1.2529e-07	8.16721e-06
b4152	frdC	fumarate reductase membrane protein FrdC	-1.12225	1.37015e-05	0.000172358
b4153	frdB	fumarate reductase iron-sulfur protein	-1.27752	7.37024e-07	2.62589e-05
b4154	frdA	fumarate reductase flavoprotein subunit	-1.30033	4.00143e-06	7.66365e-05
b4156	yjeM	putative transporter YjeM	1.51174	6.40044e-06	0.000105512
b4157	yjeN	uncharacterized protein YjeN	1.7215	0.000690436	0.00358356
b4187	aidB	putative acyl-CoA dehydrogenase AidB	2.86624	9.74838e-07	3.17731e-05
b4188	yjfN	protease activator YjfN	-1.72641	2.36939e-06	5.6251e-05
b4189	bsmA	DUF1471 domain-containing putative lipoprotein BsmA	-3.09295	8.59006e-08	6.52963e-06
b4193	ulaA	L-ascorbate specific PTS enzyme IIC component	-1.0792	0.000250786	0.00162203
b4198	ulaF	L-ribulose-5-phosphate 4-epimerase UlaF	-1.31453	0.00193252	0.0080525
b4213	cpdB	2',3'-cyclic-nucleotide 2'-phosphodiesterase/3'-nucleotidase	-1.43586	1.64644e-07	9.73092e-06
b4237	nrdG	anaerobic ribonucleoside-triphosphate reductase activating protein	-1.03027	8.10381e-05	0.000661725
b4238	nrdD	anaerobic ribonucleoside-triphosphate reductase	-1.30761	3.16455e-06	6.57884e-05
b4239	treC	trehalose-6-phosphate hydrolase	-2.79509	4.84159e-06	8.67505e-05
b4240	treB	trehalose-specific PTS enzyme IIBC component	-3.41403	8.02851e-06	0.000123511
b4242	mgtA	Mg(2(+)) importing P-type ATPase	-1.17962	0.000959627	0.00463077
b4245	pyrB	aspartate carbamoyltransferase catalytic subunit	-1.19134	2.17612e-05	0.000241889
b4266	idnO	5-keto-D-gluconate 5-reductase	-1.14917	0.000246779	0.00160323
b4267	idnD	L-idonate 5-dehydrogenase	-1.03857	0.000471462	0.0026744
b4268	idnK	D-gluconate kinase, thermosensitive	-1.37124	0.0034561	0.0126471
b4269	ahr	NADPH-dependent aldehyde reductase Ahr	1.20739	5.63914e-05	0.000497434
b4280	nanY	2,7-anhydro-N-acetylneuraminate hydratase	-1.02055	0.00425411	0.0147932
b4287	fecE	ferric citrate ABC transporter ATP binding subunit	-1.51459	0.000161048	0.00115774
b4288	fecD	ferric citrate ABC transporter membrane subunit FecD	-1.77944	7.44521e-05	0.000622592
b4289	fecC	ferric citrate ABC transporter membrane subunit FecC	-2.14764	5.99306e-06	0.000100034
b4290	fecB	ferric citrate ABC transporter periplasmic binding protein	-2.3596	3.75606e-07	1.64157e-05
b4291	fecA	ferric citrate outer membrane transporter	-2.4518	1.1345e-05	0.000153838
b4298	yjhH	putative 2-dehydro-3-deoxy-D-pentonate aldolase	-1.14893	0.000133461	0.000998623
b4299	yjhI	putative DNA-binding transcriptional regulator YjhI	-2.1939	8.25547e-05	0.000668801
b4305	sgcX	putative endoglucanase with Zn-dependent exopeptidase domain	-1.03293	0.00311329	0.0117326
b4306	yjhP	putative methyltransferase YjhP	-1.2548	0.00149316	0.00663126
b4307	yjhQ	putative acetyltransferase TopAI antitoxin YjhQ	-1.13149	0.00328004	0.0121872
b4309	nanS	N-acetyl-9-O-acetylneuraminate esterase	-2.92603	0.00022377	0.00148639
b4310	nanM	N-acetylneuraminate mutarotase	-3.36475	1.86062e-07	1.03709e-05
b4311	nanC	N-acetylneuraminate outer membrane channel	-6.39394	2.13386e-09	5.02123e-07
b4312	fimB	Type 1 fimbriae regulatory protein FimB	-1.41655	0.000601252	0.00323415
b4314	fimA	type 1 fimbriae major subunit	-1.44591	2.01817e-05	0.000229641
b4317	fimD	type I fimbriae usher protein	-1.01941	0.000745493	0.00377756
b4321	gntP	fructuronate transporter	-2.69347	1.2121e-08	1.8647e-06
b4322	uxuA	D-mannonate dehydratase	-1.6092	3.08962e-07	1.42987e-05
b4323	uxuB	D-mannonate oxidoreductase	-1.64546	3.7407e-07	1.64157e-05
b4329	yjiG	Gate family protein YjiG	-1.28164	0.00747709	0.023023
b4331	kptA	RNA 2'-phosphotransferase	1.23274	0.00531471	0.017682
b4336	yjiN	DUF445 domain-containing protein YjiN	1.14908	0.000134791	0.00100467
b4342	yjiT	putative uncharacterized protein YjiT	-1.70591	2.34235e-06	5.59544e-05
b4346	mcrB	McrBS	-1.05478	0.0014562	0.00651982
b4346	mcrB	5-methylcytosine-specific restriction enzyme subunit McrB	-1.05478	0.0014562	0.00651982
b4350	hsdR	type I restriction enzyme EcoKI endonuclease subunit	-1.39967	8.76553e-07	2.98338e-05
b4353	yjiX	PF04328 family protein YjiX	2.28312	0.0238438	0.0570649
b4354	btsT	pyruvate:H(+) symporter	6.06229	0.0237231	0.0568118
b4357	lgoR	putative DNA-binding transcriptional regulator LgoR	-1.87691	3.01828e-06	6.41343e-05
b4376	osmY	periplasmic chaperone OsmY	1.39833	1.0695e-06	3.31717e-05
b4377	yjjU	putative patatin-like phospholipase YjjU	3.17108	3.78874e-08	3.38872e-06
b4378	yjjV	putative metal-dependent hydrolase YjjV	2.85087	1.16829e-06	3.56608e-05
b4382	deoA	thymidine phosphorylase	1.05267	2.02535e-05	0.000229779
b4383	deoB	phosphopentomutase	1.04237	0.000146783	0.00107374
b4428	hokB	toxin HokB	-1.66454	0.0254086	0.0597319
b4466	yghJ	putative lipoprotein YghJ	-2.9987	2.21947e-09	5.02123e-07
b4471	tdcG	L-serine deaminase III	-1.25565	0.0259329	0.0606806
b4474	frlC	fructoselysine 3-epimerase	-1.42224	0.00352107	0.0128361
b4484	cpxP	periplasmic protein CpxP	2.51935	3.99814e-08	3.49474e-06
b4487	yjdP	protein YjdP	1.52977	0.000226077	0.00149655
b4512	ybdD	PF04328 family protein YbdD	-2.71481	1.00884e-06	3.21033e-05
b4518	ymdF	stress-induced bacterial acidophilic repeat motifs-containing protein YmdF	2.6386	1.21782e-05	0.000160953
b4544	arnE	undecaprenyl-phosphate-alpha-L-Ara4N flippase - ArnE subunit	1.06822	0.00434762	0.0150153
b4554	yibT	protein YibT	1.58115	0.00601662	0.0193316
b4568	ytjA	DUF1328 domain-containing protein YtjA	1.30645	3.83691e-06	7.49074e-05
b4571	wbbL	interrupted rhamnosyltransferase WbbL	-1.45899	0.00046179	0.00263118
b4606	ypfM	uncharacterized protein YpfM	-2.205	0.000230086	0.00152047
b4618	tisB	membrane-depolarizing toxin TisB	-1.04169	0.00272389	0.0105499
b4685	yrbN	uncharacterized protein YrbN	2.07815	0.000951564	0.00460341
b4687	shoB	toxic peptide ShoB	-2.07074	0.0152602	0.040199
b4702	mgtL	leader peptide MgtL	-1.5392	0.0131933	0.0358597
b4711	insH21	IS5 family transposase and trans-activator	-1.90504	0.000176388	0.00123568
b4726	yabR	protein YabR	-3.06483	0.0266926	0.06203
b4735	ybgU	protein YbgU	-2.4909	0.00715992	0.0222432
b4743	ynaL	protein YnaL	1.20781	0.00088389	0.00436282
b4755	yqhI	protein YqhI	1.70606	0.018105	0.0459188
b4757	ysdD	protein YsdD	1.65409	0.000651467	0.0034089
b4768	ybgV	protein YbgV	-1.66105	0.0076492	0.0234787
b4770	yljB	protein YljB	1.94511	1.85728e-05	0.000217115
b4790	yhiY	protein YhiY	-1.39768	4.45354e-05	0.000415736
b4812	timP	putative toxic protein TimP	-1.01638	0.0323459	0.0724967

## Sheet: Legend
Dataset EV1: Differentially regulated genes in the presence of saccharin in E. coli MG1655. 724 genes appeared with a significant differential expression (1< |log2-fold|) in the presence of saccharin with respect to a mock treatment.
