# Supplementary material for: Saccharin disrupts bacterial cell envelope stability and interferes with DNA replication dynamics
Source: EMBO Mol Med. 2025 Apr 1;17(5):993–1017. doi: 10.1038/s44321-025-00219-1 (PMC12081710; doi:10.1038/s44321-025-00219-1)
Supplement: Supplementary file 4 — Dataset EV2 [file 44321_2025_219_MOESM4_ESM.xlsx]

## Sheet: Dataset EV2
Pathway Identifier	Pathway	N	Up	Down	P.Up	P.Down
eco00543	Exopolysaccharide biosynthesis	15	10	0	0.000119535	1
eco01503	Cationic antimicrobial peptide (CAMP) resistance	35	16	1	0.000555094	0.999622
eco00541	O-Antigen nucleotide sugar biosynthesis	21	11	6	0.00102427	0.232905
eco03030	DNA replication	17	9	2	0.00271639	0.883712
eco03430	Mismatch repair	22	10	2	0.00646742	0.953247
eco01250	Biosynthesis of nucleotide sugars	44	16	13	0.00919226	0.0865509
eco00220	Arginine biosynthesis	17	8	1	0.0114571	0.978025
eco00625	Chloroalkane and chloroalkene degradation	4	3	1	0.0279149	0.592049
eco00626	Naphthalene degradation	4	3	1	0.0279149	0.592049
eco00550	Peptidoglycan biosynthesis	24	9	4	0.0378888	0.739802
eco00480	Glutathione metabolism	24	9	3	0.0378888	0.887858
eco01501	beta-Lactam resistance	17	7	3	0.0392457	0.693547
eco02026	Biofilm formation - Escherichia coli	50	15	9	0.0641297	0.698583
eco00910	Nitrogen metabolism	23	8	3	0.07454	0.869351
eco01232	Nucleotide metabolism	61	17	17	0.0929502	0.0885911
eco00562	Inositol phosphate metabolism	3	2	0	0.105879	1
eco02020	Two-component system	160	39	31	0.108685	0.621374
eco00250	Alanine, aspartate and glutamate metabolism	33	10	11	0.111597	0.0512562
eco00500	Starch and sucrose metabolism	33	10	11	0.111597	0.0512562
eco00540	Lipopolysaccharide biosynthesis	38	11	4	0.127533	0.962856
eco00520	Amino sugar and nucleotide sugar metabolism	47	13	19	0.136996	0.00103808
eco00633	Nitrotoluene degradation	7	3	2	0.15136	0.425359
eco03440	Homologous recombination	27	8	5	0.161515	0.656176
eco00270	Cysteine and methionine metabolism	36	10	7	0.17464	0.604284
eco00230	Purine metabolism	76	19	18	0.180559	0.252983
eco00121	Secondary bile acid biosynthesis	1	1	0	0.202028	1
eco00361	Chlorocyclohexane and chlorobenzene degradation	1	1	0	0.202028	1
eco00364	Fluorobenzoate degradation	1	1	0	0.202028	1
eco00623	Toluene degradation	1	1	0	0.202028	1
eco03250	Viral life cycle - HIV-1	1	1	0	0.202028	1
eco03258	Virion - Bacteriophage lambda	1	1	0	0.202028	1
eco03420	Nucleotide excision repair	8	3	1	0.207396	0.83375
eco03018	RNA degradation	16	5	0	0.207496	1
eco01230	Biosynthesis of amino acids	117	27	17	0.24783	0.95371
eco00450	Selenocompound metabolism	17	5	6	0.248367	0.106714
eco02024	Quorum sensing	64	15	25	0.303132	0.000330011
eco04122	Sulfur relay system	19	5	3	0.334834	0.766168
eco00010	Glycolysis / Gluconeogenesis	47	11	13	0.345502	0.13194
eco00430	Taurine and hypotaurine metabolism	6	2	0	0.349627	1
eco00350	Tyrosine metabolism	11	3	2	0.389344	0.680408
eco00860	Porphyrin metabolism	22	5	4	0.466876	0.671685
eco01210	2-Oxocarboxylic acid metabolism	32	7	5	0.476258	0.799556
eco00999	Biosynthesis of various plant secondary metabolites	3	1	1	0.491984	0.489497
eco01040	Biosynthesis of unsaturated fatty acids	3	1	0	0.491984	1
eco01502	Vancomycin resistance	8	2	2	0.50278	0.498974
eco00300	Lysine biosynthesis	13	3	2	0.506005	0.768787
eco00620	Pyruvate metabolism	59	12	23	0.542026	0.000587189
eco03410	Base excision repair	14	3	2	0.559833	0.804423
eco00900	Terpenoid backbone biosynthesis	14	3	1	0.559833	0.956835
eco01110	Biosynthesis of secondary metabolites	340	68	78	0.56236	0.0960359
eco00521	Streptomycin biosynthesis	9	2	5	0.570134	0.0197538
eco00525	Acarbose and validamycin biosynthesis	4	1	2	0.594698	0.18184
eco03020	RNA polymerase	4	1	0	0.594698	1
eco00130	Ubiquinone and other terpenoid-quinone biosynthesis	20	4	3	0.597829	0.796871
eco00071	Fatty acid degradation	15	3	9	0.609948	0.000786528
eco00750	Vitamin B6 metabolism	10	2	3	0.630602	0.324324
eco00030	Pentose phosphate pathway	32	6	9	0.651246	0.1765
eco00051	Fructose and mannose metabolism	43	8	16	0.66356	0.00670718
eco00564	Glycerophospholipid metabolism	28	5	4	0.695307	0.843023
eco01220	Degradation of aromatic compounds	17	3	1	0.698168	0.978025
eco00770	Pantothenate and CoA biosynthesis	23	4	4	0.712433	0.707181
eco00907	Pinene, camphor and geraniol degradation	6	1	5	0.742073	0.00161302
eco00523	Polyketide sugar unit biosynthesis	6	1	4	0.742073	0.0171042
eco00440	Phosphonate and phosphinate metabolism	6	1	0	0.742073	1
eco00760	Nicotinate and nicotinamide metabolism	24	4	5	0.744833	0.544079
eco00670	One carbon pool by folate	13	2	2	0.772229	0.768787
eco02010	ABC transporters	176	32	56	0.780173	0.00011053
eco01053	Biosynthesis of siderophore group nonribosomal peptides	7	1	1	0.794263	0.791903
eco00790	Folate biosynthesis	26	4	4	0.801149	0.796639
eco00410	beta-Alanine metabolism	14	2	5	0.807629	0.131018
eco00650	Butanoate metabolism	33	5	15	0.826355	0.000827259
eco00400	Phenylalanine, tyrosine and tryptophan biosynthesis	21	3	0	0.8278	1
eco00261	Monobactam biosynthesis	8	1	2	0.835904	0.498974
eco00470	D-Amino acid metabolism	15	2	2	0.838041	0.835088
eco00740	Riboflavin metabolism	16	2	4	0.864034	0.404785
eco00380	Tryptophan metabolism	10	1	8	0.895627	7.81e-05
eco00310	Lysine degradation	18	2	10	0.904891	0.000910841
eco00330	Arginine and proline metabolism	25	3	9	0.906561	0.047189
eco02060	Phosphotransferase system (PTS)	38	5	17	0.907586	0.000472568
eco00260	Glycine, serine and threonine metabolism	38	5	8	0.907586	0.504516
eco00680	Methane metabolism	32	4	8	0.912238	0.304953
eco00240	Pyrimidine metabolism	52	7	19	0.924259	0.0041183
eco01120	Microbial metabolism in diverse environments	267	45	95	0.934523	6.32e-10
eco01240	Biosynthesis of cofactors	140	21	31	0.956462	0.298102
eco00561	Glycerolipid metabolism	14	1	3	0.957809	0.554974
eco00920	Sulfur metabolism	31	3	9	0.965138	0.152375
eco01100	Metabolic pathways	911	165	263	0.968499	1.24e-13
eco00290	Valine, leucine and isoleucine biosynthesis	16	1	1	0.973186	0.972477
eco00052	Galactose metabolism	33	3	10	0.975263	0.107883
eco00630	Glyoxylate and dicarboxylate metabolism	41	4	13	0.977815	0.0524715
eco02040	Flagellar assembly	35	3	11	0.982554	0.075404
eco02030	Bacterial chemotaxis	18	1	4	0.982963	0.502338
eco00053	Ascorbate and aldarate metabolism	19	1	12	0.986421	4.92e-05
eco00020	Citrate cycle (TCA cycle)	29	2	21	0.988231	1.48e-09
eco01200	Carbon metabolism	109	13	46	0.992478	7.53e-08
eco00190	Oxidative phosphorylation	42	3	35	0.995062	1.31e-18
eco00970	Aminoacyl-tRNA biosynthesis	25	1	2	0.996524	0.973467
eco00040	Pentose and glucuronate interconversions	39	2	20	0.998424	1.26e-05
eco00640	Propanoate metabolism	32	1	13	0.999293	0.00604599
eco01212	Fatty acid metabolism	21	0	14	1	4.39e-06
eco00280	Valine, leucine and isoleucine degradation	11	0	7	1	0.00197797
eco00362	Benzoate degradation	12	0	7	1	0.00393038
eco00460	Cyanoamino acid metabolism	7	0	5	1	0.00471126
eco00360	Phenylalanine metabolism	32	0	13	1	0.00604599
eco00061	Fatty acid biosynthesis	13	0	7	1	0.00705607
eco00930	Caprolactam degradation	3	0	3	1	0.00806257
eco00785	Lipoic acid metabolism	11	0	6	1	0.0117528
eco00600	Sphingolipid metabolism	2	0	2	1	0.04025
eco00542	O-Antigen repeat unit biosynthesis	3	0	2	1	0.104625
eco00592	alpha-Linolenic acid metabolism	3	0	2	1	0.104625
eco00946	Degradation of flavonoids	1	0	1	1	0.200728
eco00511	Other glycan degradation	3	0	1	1	0.489497
eco00552	Teichoic acid biosynthesis	3	0	1	1	0.489497
eco03060	Protein export	18	0	4	1	0.502338
eco00780	Biotin metabolism	14	0	3	1	0.554974
eco03070	Bacterial secretion system	25	0	5	1	0.583408
eco00627	Aminobenzoate degradation	4	0	1	1	0.592049
eco00660	C5-Branched dibasic acid metabolism	10	0	2	1	0.626701
eco00730	Thiamine metabolism	15	0	2	1	0.835088
eco03010	Ribosome	54	0	7	1	0.937889
eco00332	Carbapenem biosynthesis	2	0	0	1	1
eco00340	Histidine metabolism	8	0	0	1	1
eco00401	Novobiocin biosynthesis	4	0	0	1	1
eco00565	Ether lipid metabolism	1	0	0	1	1
eco00621	Dioxin degradation	4	0	0	1	1
eco00622	Xylene degradation	4	0	0	1	1
eco04980	Cobalamin transport and metabolism	3	0	0	1	1

## Sheet: Legend
Dataset EV2: KEGG pathway analysis performed on the genes that appeared significantly regulated in the presence of saccharin in E. coli MG1655.
