# Supplementary material for: Saccharin disrupts bacterial cell envelope stability and interferes with DNA replication dynamics
Source: EMBO Mol Med. 2025 Apr 1;17(5):993–1017. doi: 10.1038/s44321-025-00219-1 (PMC12081710; doi:10.1038/s44321-025-00219-1)
Supplement: Supplementary file 5 — Dataset EV3 [file 44321_2025_219_MOESM5_ESM.xlsx]

## Sheet: Dataset EV3
locus_tag	old_locus_tag	Gene description	Gene name	logFC	logCPM	LR	PValue
ABUW_RS00260	ABUW_0053	DUF1328 domain-containing protein		-1.10558	9.48735	15.4901	8.29383e-05
ABUW_RS00270	ABUW_0055	PQQ-dependent sugar dehydrogenase		-1.5353	9.29062	18.1147	2.07989e-05
ABUW_RS00335	ABUW_0068	VOC family protein		-1.20845	6.75633	11.3518	0.000753763
ABUW_RS00585	ABUW_0118	hypothetical protein		1.27157	3.30358	21.9146	2.85064e-06
ABUW_RS00590	ABUW_0119	DUF5991 domain-containing protein		1.36618	3.66691	35.9216	2.05421e-09
ABUW_RS00635	ABUW_0128	ion channel protein Tsx		-1.10706	3.93203	22.8796	1.72477e-06
ABUW_RS00785	ABUW_0158	TMEM165/GDT1 family protein		1.24279	4.34762	12.4691	0.000413737
ABUW_RS00880	ABUW_0178	dimethyl sulfone monooxygenase SfnG	sfnG	1.24512	4.42386	50.7885	1.02876e-12
ABUW_RS00885	ABUW_0179	FMN reductase	msuE	1.22722	3.60907	43.3079	4.67685e-11
ABUW_RS00895	ABUW_0181	hypothetical protein		-1.8588	10.0477	74.6417	5.64379e-18
ABUW_RS00995	ABUW_0201	amino acid permease		2.78232	7.09121	123.64	1.00991e-28
ABUW_RS01005	ABUW_0203	4-aminobutyrate--2-oxoglutarate transaminase	gabT	3.15278	8.69304	187.377	1.18829e-42
ABUW_RS01010	ABUW_0204	NAD-dependent succinate-semialdehyde dehydrogenase		1.06009	10.301	20.9764	4.64968e-06
ABUW_RS01095	ABUW_0224	helix-turn-helix transcriptional regulator		1.05978	1.82395	10.5867	0.00113903
ABUW_RS01105	ABUW_0226	DUF6500 family protein		1.07977	0.0110519	6.49834	0.0107975
ABUW_RS01215	ABUW_0248	DUF805 domain-containing protein		-1.74855	6.74333	58.4003	2.13862e-14
ABUW_RS01270	ABUW_0259	bifunctional SulP family inorganic anion transporter/carbonic anhydrase		-1.20669	11.6663	20.9919	4.61232e-06
ABUW_RS01275	ABUW_0260	SDR family NAD(P)-dependent oxidoreductase		-2.05142	6.46126	174.318	8.4374e-40
ABUW_RS01305	ABUW_0266	TolC family protein		1.0498	5.90631	44.9506	2.02066e-11
ABUW_RS01350	ABUW_0275	amino acid permease		-1.05054	6.01879	39.5709	3.16359e-10
ABUW_RS01430	ABUW_0291	PilN domain-containing protein		-1.01759	2.66815	23.4566	1.27763e-06
ABUW_RS01435	ABUW_0292	type 4a pilus biogenesis protein PilO		-1.10897	2.67211	25.8862	3.62157e-07
ABUW_RS01495	ABUW_0304	pilin		-2.28631	7.50699	101.039	9.02091e-24
ABUW_RS01690	ABUW_0343	hypothetical protein		1.41079	7.43479	89.5416	3.00252e-21
ABUW_RS01745	ABUW_0356	hypothetical protein		1.01465	7.24475	42.8713	5.84632e-11
ABUW_RS01750	ABUW_0357	hypothetical protein		-1.03142	4.46559	19.6822	9.1447e-06
ABUW_RS01800	ABUW_0367	glycine--tRNA ligase subunit alpha	glyQ	-1.00893	7.67476	50.1679	1.41135e-12
ABUW_RS01820	ABUW_0371	HPP family protein		1.67137	5.7918	20.828	5.02436e-06
ABUW_RS01825	ABUW_0372	PspC domain-containing protein		1.50096	8.81487	26.7552	2.30934e-07
ABUW_RS01870	ABUW_0381	DEAD/DEAH box helicase		-2.93019	9.69576	23.2942	1.39018e-06
ABUW_RS01895	ABUW_0386	ABC transporter substrate-binding protein		1.33108	9.54274	60.6156	6.93822e-15
ABUW_RS01900	ABUW_0387	STAS domain-containing protein		1.51906	6.59422	61.3428	4.79534e-15
ABUW_RS02200	ABUW_0448	HAD-IB family hydrolase		-1.73268	3.17837	37.8252	7.73775e-10
ABUW_RS02780	ABUW_0566	phage major tail tube protein		1.15888	6.85035	5.88254	0.0152918
ABUW_RS02965	ABUW_0603	RcnB family protein		4.40633	4.74642	356.07	2.02001e-79
ABUW_RS02985	ABUW_0607	hypothetical protein		4.59556	6.61466	773.158	3.69846e-170
ABUW_RS03090	ABUW_0628	peroxiredoxin		-1.12886	10.6366	12.5893	0.000387956
ABUW_RS03155	ABUW_0641	carbohydrate porin		-1.90263	10.9135	88.4804	5.13417e-21
ABUW_RS03160	ABUW_0642	glucose/quinate/shikimate family membrane-bound PQQ-dependent dehydrogenase		-2.00396	11.3549	140.328	2.25638e-32
ABUW_RS03190	ABUW_0648	GspH/FimT family pseudopilin		-1.04065	6.46839	16.205	5.68447e-05
ABUW_RS03210	ABUW_0652	amino acid permease		-1.07846	6.59361	39.1926	3.83985e-10
ABUW_RS03215	ABUW_0653	methyltransferase		-1.25837	6.02822	41.4094	1.23464e-10
ABUW_RS03220	ABUW_0654	uracil-xanthine permease family protein		-1.59217	5.8117	137.269	1.05285e-31
ABUW_RS03225	ABUW_0655	translational GTPase TypA	typA	-1.29294	9.2503	41.4002	1.24045e-10
ABUW_RS03365	ABUW_0684	radical SAM protein		-1.25103	4.96988	68.0343	1.60678e-16
ABUW_RS03380	ABUW_0687	entericidin A/B family lipoprotein		-1.15317	8.47789	7.66521	0.00562957
ABUW_RS03460	ABUW_0703	hypothetical protein		-1.05917	5.09022	58.3088	2.24042e-14
ABUW_RS20110	0	hypothetical protein		-1.06422	4.53077	45.693	1.38315e-11
ABUW_RS20115	ABUW_0720	hypothetical protein		-2.45528	6.17921	60.5572	7.14722e-15
ABUW_RS03570	ABUW_0725	NAD(P)H-dependent oxidoreductase		1.12584	4.8993	45.9452	1.2161e-11
ABUW_RS03745	ABUW_0763	hypothetical protein		1.0808	0.997759	9.65309	0.00189033
ABUW_RS03870	ABUW_0789	hypothetical protein		2.06804	0.405248	26.7181	2.35404e-07
ABUW_RS03875	ABUW_0790	hypothetical protein		1.46285	2.2907	27.0549	1.97761e-07
ABUW_RS03950	ABUW_0807	hypothetical protein		1.46491	1.15425	21.7697	3.07418e-06
ABUW_RS03960	ABUW_0809	hypothetical protein		1.23563	0.617816	9.1388	0.00250245
ABUW_RS04030	ABUW_0823	patatin-like phospholipase family protein		-1.22243	6.19091	92.2994	7.45062e-22
ABUW_RS04245	ABUW_0865	rhodanese-related sulfurtransferase		-1.02023	6.30997	43.8586	3.52969e-11
ABUW_RS04315	ABUW_0881	tryptophan--tRNA ligase	trpS	-1.06106	7.29877	61.7001	3.9996e-15
ABUW_RS04385	ABUW_0894	glutamine-hydrolyzing carbamoyl-phosphate synthase small subunit	carA	-1.16749	9.74303	50.3526	1.28457e-12
ABUW_RS04480	ABUW_0913	phosphoenolpyruvate carboxykinase (GTP)		-1.6865	9.62251	88.8335	4.29482e-21
ABUW_RS04505	ABUW_0918	chaperonin GroEL	groL	1.08819	11.4692	19.6553	9.27442e-06
ABUW_RS04525	ABUW_0922	multidrug efflux RND transporter permease subunit		1.95845	7.92801	191.811	1.27959e-43
ABUW_RS04545	ABUW_0926	tRNA 2-thiocytidine(32) synthetase TtcA	ttcA	-1.22466	6.63093	69.07	9.50311e-17
ABUW_RS04810	ABUW_0981	phosphoribosylformylglycinamidine cyclo-ligase	purM	-1.169	7.80253	64.0265	1.22759e-15
ABUW_RS04855	ABUW_0990	class 1 fructose-bisphosphatase		-1.41167	7.33346	131.412	2.01206e-30
ABUW_RS04915	ABUW_1002	phosphoribosylformylglycinamidine synthase	purL	-1.10449	9.5572	48.1126	4.0243e-12
ABUW_RS04995	ABUW_1018	sulfate ABC transporter permease subunit CysW	cysW	1.48574	5.31905	55.1126	1.13819e-13
ABUW_RS05000	ABUW_1019	sulfate ABC transporter permease subunit CysT	cysT	2.87183	5.38578	125.494	3.96738e-29
ABUW_RS05005	ABUW_1020	alpha/beta hydrolase		4.14364	6.51319	163.172	2.29398e-37
ABUW_RS05010	ABUW_1021	sulfate ABC transporter substrate-binding protein		2.97174	7.42662	78.3559	8.60535e-19
ABUW_RS20135	0	hypothetical protein		1.48684	3.23864	16.1162	5.95729e-05
ABUW_RS05105	ABUW_1040	hypothetical protein		1.3681	4.49863	14.1344	0.000170205
ABUW_RS05120	ABUW_1043	pyridoxal phosphate-dependent aminotransferase		-1.17971	8.37859	56.7075	5.0569e-14
ABUW_RS05135	ABUW_1046	hypothetical protein		1.13589	6.7394	70.9448	3.67365e-17
ABUW_RS05155	ABUW_1050	glyceraldehyde-3-phosphate dehydrogenase		-1.29834	9.17942	57.1512	4.03561e-14
ABUW_RS05410	ABUW_1106	DUF4442 domain-containing protein		1.92996	3.77439	21.8465	2.95349e-06
ABUW_RS05480	ABUW_1120	Ig-like repeat protein Blp2	blp2	-1.07412	9.76378	32.1615	1.41878e-08
ABUW_RS05515	ABUW_1127	D-alanyl-D-alanine carboxypeptidase PBP5/6	dacC	-1.1414	7.47783	58.8201	1.72765e-14
ABUW_RS05675	ABUW_1159	TetR/AcrR family transcriptional regulator		1.15697	3.15397	11.7673	0.000602808
ABUW_RS05695	ABUW_1165	pirin family protein		-1.26251	6.65409	25.5983	4.20408e-07
ABUW_RS20145	ABUW_1183	hypothetical protein		1.47113	-0.700578	8.56124	0.00343396
ABUW_RS05980	ABUW_1224	adenosylhomocysteinase	ahcY	-1.15641	9.59738	45.6413	1.42016e-11
ABUW_RS05990	ABUW_1226	carboxymuconolactone decarboxylase family protein		-1.09735	5.84831	40.72	1.75678e-10
ABUW_RS05995	ABUW_1227	acyl-CoA dehydrogenase		-1.75199	11.103	33.8246	6.0312e-09
ABUW_RS06100	ABUW_1248	ABC transporter ATP-binding protein		-1.0261	5.74786	33.8766	5.87199e-09
ABUW_RS06245	ABUW_1280	DUF559 domain-containing protein		1.21211	2.16167	20.9332	4.75571e-06
ABUW_RS06260	ABUW_1284	hypothetical protein		1.43769	3.46699	14.3338	0.000153088
ABUW_RS06270	ABUW_1286	hypothetical protein		-1.73975	5.06312	22.9847	1.63298e-06
ABUW_RS06275	ABUW_1287	hypothetical protein		-1.02018	5.08018	9.30918	0.00228009
ABUW_RS06300	ABUW_1292	phage terminase large subunit	terL	1.02063	2.45339	23.2751	1.40409e-06
ABUW_RS06375	ABUW_1307	hypothetical protein		1.02113	0.394117	7.24787	0.00709852
ABUW_RS06380	ABUW_1308	hypothetical protein		1.16574	1.99822	9.63986	0.001904
ABUW_RS06385	ABUW_1309	phage tail tube protein		1.15447	-0.593184	6.79099	0.00916188
ABUW_RS06390	ABUW_1310	hypothetical protein		1.12428	0.55967	13.8915	0.000193671
ABUW_RS06505	ABUW_1333	serine hydroxymethyltransferase		-1.21873	8.84067	61.911	3.59345e-15
ABUW_RS06565	ABUW_1346	PLP-dependent aminotransferase family protein		1.01742	5.11534	32.9974	9.22832e-09
ABUW_RS06575	ABUW_1348	ferredoxin--NADP reductase		-1.20624	5.49162	73.2405	1.14779e-17
ABUW_RS06995	ABUW_1436	phage terminase large subunit	terL	1.11116	3.57972	10.6164	0.0011209
ABUW_RS07010	ABUW_1439	hypothetical protein		1.05663	0.710683	4.3674	0.0366329
ABUW_RS07080	ABUW_1453	tRNA (adenosine(37)-N6)-threonylcarbamoyltransferase complex transferase subunit TsaD	tsaD	-1.03836	5.87434	53.6825	2.35653e-13
ABUW_RS07130	ABUW_1463	aspartate aminotransferase family protein		1.63025	6.4049	52.5234	4.2516e-13
ABUW_RS07135	ABUW_1464	CoA-acylating methylmalonate-semialdehyde dehydrogenase		1.23356	7.41435	49.2691	2.23146e-12
ABUW_RS07145	ABUW_1466	DUF2171 domain-containing protein		-1.67339	11.2715	14.7482	0.000122865
ABUW_RS07150	ABUW_1467	hypothetical protein		-1.22594	9.23978	6.63805	0.0099823
ABUW_RS07155	ABUW_1468	PIG-L family deacetylase		-1.10894	9.43363	8.23778	0.00410273
ABUW_RS07160	ABUW_1469	class I SAM-dependent methyltransferase		-1.12469	8.27774	8.35837	0.00383916
ABUW_RS07165	ABUW_1470	glycosyltransferase		-1.28472	7.74074	9.99587	0.00156892
ABUW_RS07170	ABUW_1471	NirD/YgiW/YdeI family stress tolerance protein		-1.59687	7.6521	24.3528	8.0208e-07
ABUW_RS07180	ABUW_1473	hypothetical protein		-1.4788	2.6786	17.7554	2.51209e-05
ABUW_RS07285	ABUW_1494	hypothetical protein		1.16396	1.9164	4.68237	0.0304736
ABUW_RS20505	ABUW_1495	hypothetical protein		1.47333	1.9132	26.5774	2.53183e-07
ABUW_RS07300	ABUW_1497	ADP-ribose pyrophosphatase		1.38548	-0.339197	7.08819	0.00775936
ABUW_RS07310	ABUW_1499	DMT family transporter		-1.33917	5.46137	45.4821	1.54041e-11
ABUW_RS07415	ABUW_1519	aspartate/glutamate racemase family protein		-1.51254	5.80319	71.8207	2.35661e-17
ABUW_RS07505	ABUW_1537	tRNA uridine-5-carboxymethylaminomethyl(34) synthesis enzyme MnmG	mnmG	-1.17843	8.43449	49.2515	2.25157e-12
ABUW_RS07630	ABUW_1563	hypothetical protein		4.84061	8.56773	389.721	9.5203e-87
ABUW_RS07640	ABUW_1564	hypothetical protein		3.50777	8.26269	319.016	2.37222e-71
ABUW_RS07680	ABUW_1572	3-hydroxyacyl-CoA dehydrogenase		-3.59574	7.15693	169.684	8.67222e-39
ABUW_RS07685	ABUW_1573	acyl-CoA dehydrogenase family protein		-3.51614	7.44612	128.569	8.42868e-30
ABUW_RS07690	ABUW_1574	AMP-binding protein		-3.03418	7.20266	112.027	3.52423e-26
ABUW_RS07820	ABUW_1601	hypothetical protein		-2.06597	4.31717	26.3394	2.86385e-07
ABUW_RS07830	ABUW_1603	GNAT family N-acetyltransferase		-1.21984	6.23465	31.7059	1.79379e-08
ABUW_RS07960	ABUW_1631	spore coat U domain-containing protein		-2.36867	11.2581	40.4004	2.06894e-10
ABUW_RS07965	ABUW_1632	fimbria/pilus periplasmic chaperone		-1.91748	9.19646	32.9857	9.28403e-09
ABUW_RS07970	ABUW_1633	fimbria/pilus outer membrane usher protein		-1.56617	9.82988	25.1255	5.37186e-07
ABUW_RS07975	ABUW_1634	spore coat U domain-containing protein		-2.13755	9.21821	31.3758	2.12613e-08
ABUW_RS07980	ABUW_1635	glutathione S-transferase family protein		-1.75859	6.78041	34.6539	3.93854e-09
ABUW_RS07985	ABUW_1636	SDR family NAD(P)-dependent oxidoreductase		-1.73977	6.20681	33.5878	6.81183e-09
ABUW_RS07990	ABUW_1637	SDR family NAD(P)-dependent oxidoreductase		-1.55548	5.88832	49.6139	1.87186e-12
ABUW_RS08030	ABUW_1645	TetR/AcrR family transcriptional regulator		1.16141	1.88485	17.5429	2.80903e-05
ABUW_RS08050	ABUW_1651	hypothetical protein		-3.88509	6.2769	101.952	5.6873e-24
ABUW_RS08060	ABUW_1653	hypothetical protein		1.09616	3.58161	26.7493	2.31641e-07
ABUW_RS20155	ABUW_1657	hypothetical protein		-1.03169	6.30619	6.88993	0.00866825
ABUW_RS08100	ABUW_1662	hypothetical protein		1.11379	-0.0695707	5.22282	0.0222924
ABUW_RS08125	ABUW_1668	benzoate/H(+) symporter BenE family transporter		1.40154	5.22778	86.8042	1.19816e-20
ABUW_RS08290	ABUW_1703	hypothetical protein		1.07086	-0.324333	4.73117	0.0296208
ABUW_RS08350	ABUW_1715	PLP-dependent aminotransferase family protein		1.51923	5.64178	133.23	8.0512e-31
ABUW_RS08400	ABUW_1725	hypothetical protein		-1.03984	3.30119	26.895	2.14815e-07
ABUW_RS08445	ABUW_1734	30S ribosomal protein S12 methylthiotransferase RimO		-1.06121	7.70382	54.2873	1.73219e-13
ABUW_RS08570	ABUW_1759	S8 family peptidase		-1.60116	7.80533	51.8066	6.12446e-13
ABUW_RS08650	ABUW_1776	heme-binding protein		-1.0594	6.98147	24.8876	6.07735e-07
ABUW_RS08760	ABUW_1799	adenosine kinase		-1.10829	6.23791	74.9062	4.93615e-18
ABUW_RS09040	ABUW_1857	amidase		-1.006	3.99759	8.58943	0.00338119
ABUW_RS09045	ABUW_1858	acyl-CoA dehydrogenase family protein		-2.42705	4.42403	23.6924	1.13028e-06
ABUW_RS09050	ABUW_1859	hypothetical protein		-1.90177	3.30635	12.1385	0.000493906
ABUW_RS09055	ABUW_1860	nuclear transport factor 2 family protein		-1.86037	3.42234	10.4721	0.00121188
ABUW_RS09060	ABUW_1861	aromatic ring-hydroxylating dioxygenase subunit alpha		-1.51236	5.62876	7.58582	0.00588292
ABUW_RS09065	ABUW_1862	aromatic-ring-hydroxylating dioxygenase subunit beta		-1.46347	4.32872	7.46614	0.00628702
ABUW_RS09070	ABUW_1863	SDR family oxidoreductase		-1.21816	4.5753	5.90703	0.0150806
ABUW_RS09165	ABUW_1882	multidrug efflux MFS transporter AbaQ		1.00263	2.70249	19.2742	1.13227e-05
ABUW_RS09185	ABUW_1886	alpha/beta hydrolase		-1.26766	10.3984	29.7032	5.03523e-08
ABUW_RS09210	ABUW_1891	type 1 glutamine amidotransferase domain-containing protein		-1.09306	9.35593	12.5823	0.000389425
ABUW_RS20180	ABUW_1918	hypothetical protein		-1.51179	1.8371	9.08585	0.00257595
ABUW_RS09345	ABUW_1919	hypothetical protein		-1.20217	2.97755	8.33625	0.00388617
ABUW_RS09395	ABUW_1929	DMT family transporter		1.88667	2.39243	67.7176	1.88675e-16
ABUW_RS09400	ABUW_1930	HlyD family secretion protein		2.31725	5.35987	127.167	1.70806e-29
ABUW_RS09405	ABUW_1931	MFS transporter		2.91353	5.25844	225.524	5.64262e-51
ABUW_RS09435	ABUW_1937	SDR family oxidoreductase		1.02959	2.11721	14.1344	0.0001702
ABUW_RS19790	ABUW_1940	helix-turn-helix transcriptional regulator		1.9985	-0.251428	16.7901	4.17496e-05
ABUW_RS20185	ABUW_1941	sulfite exporter TauE/SafE family protein		1.16081	0.323654	9.84199	0.00170573
ABUW_RS09450	ABUW_1942	ribose-phosphate pyrophosphokinase		1.47754	8.07469	11.0563	0.00088385
ABUW_RS09480	ABUW_1949	HlyD family secretion protein		-1.53696	3.11581	37.5238	9.03031e-10
ABUW_RS09485	ABUW_1950	DHA2 family efflux MFS transporter permease subunit		-1.44035	2.79365	42.1874	8.29331e-11
ABUW_RS09600	ABUW_1974	multidrug efflux RND transporter periplasmic adaptor subunit AdeA	adeA	-1.68785	7.50949	58.6951	1.84102e-14
ABUW_RS09960	ABUW_2051	hypothetical protein		-1.10266	4.79273	34.0848	5.27614e-09
ABUW_RS09965	ABUW_2052	type 1 fimbrial protein		-1.53996	5.98574	25.8739	3.64459e-07
ABUW_RS09970	ABUW_2053	molecular chaperone		-2.29325	3.51368	60.5819	7.058e-15
ABUW_RS09995	ABUW_2058	hypothetical protein		-1.36061	10.977	21.6659	3.24514e-06
ABUW_RS10005	ABUW_2060	hypothetical protein		-1.59826	7.7383	25.9354	3.53038e-07
ABUW_RS10010	ABUW_2061	hypothetical protein		-1.17338	6.69453	36.0781	1.89563e-09
ABUW_RS10025	ABUW_2064	hypothetical protein		-1.06822	5.56298	10.3237	0.00131335
ABUW_RS10095	ABUW_2079	molybdate ABC transporter substrate-binding protein	modA	1.10803	5.79757	30.6457	3.09717e-08
ABUW_RS10160	ABUW_2092	3-hydroxybutyrate dehydrogenase		-1.45457	6.53017	36.4287	1.58352e-09
ABUW_RS10165	ABUW_2093	GntP family permease		-2.0611	6.36876	109.292	1.40062e-25
ABUW_RS10180	ABUW_2096	CoA transferase subunit A		-2.03666	7.71865	49.2456	2.25842e-12
ABUW_RS10185	ABUW_2097	3-oxoacid CoA-transferase subunit B		-2.11735	7.8259	52.6617	3.9624e-13
ABUW_RS10190	ABUW_2098	TIGR00366 family protein		-1.7577	7.01948	41.0039	1.51924e-10
ABUW_RS10195	ABUW_2099	thiolase family protein		-1.98888	9.56309	70.4771	4.65644e-17
ABUW_RS10220	ABUW_2104	aspartate ammonia-lyase		-1.22635	8.8273	39.5792	3.15027e-10
ABUW_RS10265	ABUW_2113	fumarate reductase/succinate dehydrogenase flavoprotein subunit		1.59614	4.69985	92.6753	6.16179e-22
ABUW_RS10270	ABUW_2114	GntR family transcriptional regulator		1.02185	2.49716	5.90203	0.0151234
ABUW_RS10310	ABUW_2122	NAD(P)/FAD-dependent oxidoreductase		-1.4301	6.02204	20.6234	5.59072e-06
ABUW_RS10335	ABUW_2127	acetoin reductase		1.63466	7.18592	41.3946	1.24401e-10
ABUW_RS10340	ABUW_2128	dihydrolipoyl dehydrogenase	lpdA	1.84765	9.79088	38.0912	6.75124e-10
ABUW_RS10345	ABUW_2129	2-oxo acid dehydrogenase subunit E2		1.79073	10.5024	35.4684	2.59216e-09
ABUW_RS10350	ABUW_2130	alpha-ketoacid dehydrogenase subunit beta		1.76285	10.443	31.5914	1.90267e-08
ABUW_RS10355	ABUW_2131	thiamine pyrophosphate-dependent dehydrogenase E1 component subunit alpha		1.62072	10.0328	29.5809	5.36307e-08
ABUW_RS10385	ABUW_2137	50S ribosomal protein L3 N(5)-glutamine methyltransferase	prmB	-1.45577	5.92947	123.741	9.60125e-29
ABUW_RS10540	ABUW_2169	sulfite exporter TauE/SafE family protein		1.28866	5.25387	31.4289	2.06878e-08
ABUW_RS10590	ABUW_2179	hypothetical protein		1.17237	1.09892	10.8598	0.000982727
ABUW_RS10615	ABUW_2184	(2Fe-2S)-binding protein		1.22642	2.71445	12.5496	0.000396287
ABUW_RS10620	ABUW_2185	IucA/IucC family siderophore biosynthesis protein		1.1397	5.71982	43.8816	3.48847e-11
ABUW_RS10625	ABUW_2186	siderophore achromobactin biosynthesis protein AcsC		1.0661	6.52248	38.4189	5.70764e-10
ABUW_RS10630	ABUW_2187	DHA2 family efflux MFS transporter permease subunit		1.29926	5.03096	50.6249	1.11816e-12
ABUW_RS10775	ABUW_2216	30S ribosomal protein S20	rpsT	-1.24971	6.07559	32.1617	1.41858e-08
ABUW_RS11070	ABUW_2276	metalloregulator ArsR/SmtB family transcription factor		1.1922	3.94753	17.4295	2.9816e-05
ABUW_RS11120	ABUW_2286	Lrp/AsnC ligand binding domain-containing protein		1.78151	2.75048	23.5361	1.22593e-06
ABUW_RS11125	ABUW_2287	trifunctional transcriptional regulator/proline dehydrogenase/L-glutamate gamma-semialdehyde dehydrogenase	putA	4.21641	11.2634	29.4743	5.66623e-08
ABUW_RS11140	ABUW_2290	hypothetical protein		-1.04366	4.18027	11.4044	0.000732704
ABUW_RS11235	ABUW_2310	type 1 fimbrial protein		-1.65735	3.1044	60.3275	8.03167e-15
ABUW_RS11255	ABUW_2314	hypothetical protein		1.29105	1.33074	15.3324	9.0158e-05
ABUW_RS11265	ABUW_2316	DMT family transporter		-1.94927	7.71041	74.2077	7.0314e-18
ABUW_RS11270	ABUW_2317	hypothetical protein		-1.03044	6.77832	23.3516	1.3493e-06
ABUW_RS11310	ABUW_2326	1-acyl-sn-glycerol-3-phosphate acyltransferase		-1.69277	3.12377	36.095	1.87931e-09
ABUW_RS11355	ABUW_2335	SfnB family sulfur acquisition oxidoreductase		1.65101	4.20793	45.2182	1.7626e-11
ABUW_RS11360	ABUW_2336	SfnB family sulfur acquisition oxidoreductase		1.94604	4.68679	112.556	2.69998e-26
ABUW_RS11365	ABUW_2337	LLM class flavin-dependent oxidoreductase		1.48539	3.92052	27.9415	1.25042e-07
ABUW_RS11390	ABUW_2342	redox-regulated ATPase YchF	ychF	-1.82072	7.24401	184.324	5.5132e-42
ABUW_RS11425	ABUW_2349	tautomerase family protein		-1.09317	6.83994	43.8814	3.48888e-11
ABUW_RS11470	ABUW_2358	dicarboxylate/amino acid:cation symporter		-1.26229	8.58893	36.7801	1.32234e-09
ABUW_RS11535	ABUW_2371	arsenate reductase (glutaredoxin)	arsC	1.06961	0.861289	11.5371	0.000682227
ABUW_RS11570	ABUW_2378	aspartate/glutamate racemase family protein		2.07419	3.81305	25.2089	5.14448e-07
ABUW_RS11575	ABUW_2379	taurine dioxygenase	tauD	2.72822	7.55051	76.9051	1.79374e-18
ABUW_RS11580	ABUW_2380	taurine ABC transporter permease TauC	tauC	3.53521	8.28572	118.809	1.15319e-27
ABUW_RS11585	ABUW_2381	ATP-binding cassette domain-containing protein		3.83062	8.19549	113.776	1.45907e-26
ABUW_RS11590	ABUW_2382	taurine ABC transporter substrate-binding protein	tauA	2.88619	8.11565	72.1489	1.99557e-17
ABUW_RS11620	ABUW_2389	cytochrome ubiquinol oxidase subunit I		-1.55775	9.99935	24.1514	8.90521e-07
ABUW_RS11625	ABUW_2390	cytochrome d ubiquinol oxidase subunit II	cydB	-1.49704	9.58387	22.541	2.05709e-06
ABUW_RS20205	ABUW_2391	hypothetical protein		-1.20631	5.55902	21.2927	3.9424e-06
ABUW_RS11690	ABUW_2403	MFS transporter		-1.09315	3.75228	35.4814	2.57492e-09
ABUW_RS11750	ABUW_2415	serine acetyltransferase		1.4131	3.69282	24.3717	7.94273e-07
ABUW_RS11755	ABUW_2416	hypothetical protein		1.0737	4.01464	41.3288	1.2866e-10
ABUW_RS11780	ABUW_2421	transporter substrate-binding domain-containing protein		1.18324	6.05673	14.5169	0.000138911
ABUW_RS11785	ABUW_2422	amino acid ABC transporter ATP-binding protein		2.57488	4.86769	79.4243	5.01067e-19
ABUW_RS11790	ABUW_2423	amino acid ABC transporter permease		2.86288	4.24285	102.899	3.52678e-24
ABUW_RS11795	ABUW_2424	amino acid ABC transporter permease		2.00954	4.14462	60.9377	5.89105e-15
ABUW_RS11825	ABUW_2430	LysE family translocator		1.12227	6.4137	18.2974	1.88961e-05
ABUW_RS20615	0	stress-induced protein		-3.88276	13.8432	32.6462	1.10557e-08
ABUW_RS20620	0	KGG domain-containing protein		-4.2154	9.34654	42.1593	8.41342e-11
ABUW_RS11850	ABUW_2435	SDR family oxidoreductase		-2.45254	10.9358	25.6402	4.1139e-07
ABUW_RS11855	ABUW_2436	catalase HPII	katE	-1.99632	14.2591	29.4039	5.87603e-08
ABUW_RS11860	ABUW_2437	iron-containing redox enzyme family protein		-1.7319	10.4167	18.4057	1.78528e-05
ABUW_RS11865	ABUW_2438	CinA family protein		-1.45372	5.02993	13.6199	0.000223798
ABUW_RS11870	ABUW_2439	hypothetical protein		-3.08095	10.6738	29.3062	6.17963e-08
ABUW_RS11875	ABUW_2440	hypothetical protein		-2.49236	11.2166	21.5331	3.47772e-06
ABUW_RS11885	ABUW_2442	hypothetical protein		-1.68139	5.64164	19.4775	1.01791e-05
ABUW_RS20475	ABUW_2443	hypothetical protein		-2.08209	6.14274	19.1892	1.18384e-05
ABUW_RS11910	ABUW_2448	DcaP family trimeric outer membrane transporter		-1.16721	5.96121	16.4912	4.88776e-05
ABUW_RS11920	ABUW_2450	AMP-binding protein		-1.02978	9.30946	11.2	0.000817975
ABUW_RS11930	ABUW_2452	isovaleryl-CoA dehydrogenase		-1.15411	10.11	18.705	1.52579e-05
ABUW_RS11935	ABUW_2453	methylcrotonoyl-CoA carboxylase		-1.30984	10.9757	19.8829	8.23324e-06
ABUW_RS11940	ABUW_2454	enoyl-CoA hydratase/isomerase family protein		-1.31746	10.0457	17.8799	2.35296e-05
ABUW_RS11945	ABUW_2455	acetyl/propionyl/methylcrotonyl-CoA carboxylase subunit alpha		-1.42744	11.3385	23.8881	1.02101e-06
ABUW_RS11950	ABUW_2456	hydroxymethylglutaryl-CoA lyase		-1.2948	9.85481	28.2166	1.08469e-07
ABUW_RS11960	ABUW_2458	indolepyruvate ferredoxin oxidoreductase family protein		-1.49468	11.7201	18.8183	1.43784e-05
ABUW_RS12180	ABUW_2503	cytochrome b/b6 domain-containing protein		-1.01726	7.87184	15.6294	7.70463e-05
ABUW_RS12185	ABUW_2504	catalase family peroxidase		-1.28745	9.3294	16.5865	4.64797e-05
ABUW_RS12375	ABUW_2546	(2Fe-2S)-binding protein		1.15999	0.536769	11.986	0.000536023
ABUW_RS12405	ABUW_2554	DUF333 domain-containing protein		-1.62074	10.0863	70.9999	3.57237e-17
ABUW_RS12420	ABUW_2557	epoxyqueuosine reductase QueH		-1.93269	6.98262	69.9881	5.96638e-17
ABUW_RS20245	ABUW_2588	hypothetical protein		1.50191	-1.27871	7.63302	0.00573091
ABUW_RS12605	ABUW_2594	glutathione-dependent formaldehyde dehydrogenase		-2.29001	9.66082	19.3127	1.10964e-05
ABUW_RS12640	ABUW_2602	chloride channel protein		-1.09704	5.09855	40.3932	2.07662e-10
ABUW_RS12645	ABUW_2603	ATP-grasp domain-containing protein		-4.52759	9.44333	284.608	7.43943e-64
ABUW_RS12650	ABUW_2604	urea amidolyase family protein		-4.67656	8.62683	312.178	7.32556e-70
ABUW_RS12655	ABUW_2605	putative hydro-lyase		-5.47176	8.09552	276.212	5.02488e-62
ABUW_RS12660	ABUW_2606	LamB/YcsF family protein		-5.37142	8.76063	255.621	1.54573e-57
ABUW_RS12665	ABUW_2607	divalent metal cation transporter		-6.20332	9.48805	254.884	2.23766e-57
ABUW_RS20630	0	hypothetical protein		1.47605	1.67198	27.7835	1.35675e-07
ABUW_RS12725	ABUW_2621	hypothetical protein		-2.09849	9.24984	52.9087	3.49414e-13
ABUW_RS12745	ABUW_2627	DUF2147 domain-containing protein		-2.28157	3.03462	90.6118	1.74813e-21
ABUW_RS12765	ABUW_2631	EAL domain-containing protein		1.02239	4.83767	32.4777	1.20567e-08
ABUW_RS12900	ABUW_2658	DUF4882 family protein		-1.67611	6.70281	117.602	2.11927e-27
ABUW_RS12975	ABUW_2673	hypothetical protein		-1.56953	7.76448	29.7982	4.79433e-08
ABUW_RS13005	ABUW_2678	hypothetical protein		-1.58112	5.80007	30.4672	3.39563e-08
ABUW_RS13010	ABUW_2679	DUF4142 domain-containing protein		-3.08421	8.48815	38.7925	4.71344e-10
ABUW_RS13015	ABUW_2681	hypothetical protein		-1.04988	4.01916	35.2555	2.89168e-09
ABUW_RS13030	ABUW_2684	minor capsid protein		-1.48901	6.33263	19.0385	1.28104e-05
ABUW_RS13035	ABUW_2685	hypothetical protein		-1.86634	3.19821	25.0498	5.58692e-07
ABUW_RS13040	ABUW_2686	hypothetical protein		-1.42203	5.53662	21.5198	3.5019e-06
ABUW_RS13105	ABUW_2700	hypothetical protein		-1.30202	4.35675	46.4872	9.22202e-12
ABUW_RS13110	ABUW_2701	LysE family transporter		-1.89604	4.56465	83.4552	6.51772e-20
ABUW_RS13120	ABUW_2703	four-helix bundle copper-binding protein		-1.85544	7.4209	29.8658	4.63001e-08
ABUW_RS13215	ABUW_2723	alkyl hydroperoxide reductase subunit F	ahpF	-1.21005	7.93104	21.0877	4.38726e-06
ABUW_RS13235	ABUW_2727	tRNA (guanosine(46)-N7)-methyltransferase TrmB	trmB	-1.97766	5.53069	150.396	1.42066e-34
ABUW_RS13375	ABUW_2755	NCS2 family permease		-1.02259	7.38844	49.3373	2.1553e-12
ABUW_RS13515	ABUW_2783	DUF3237 domain-containing protein		1.29675	2.5923	20.9672	4.67211e-06
ABUW_RS19890	0	hypothetical protein		1.44093	2.36884	23.1608	1.49002e-06
ABUW_RS13675	ABUW_2815	hypothetical protein		1.04605	4.32252	38.8405	4.59889e-10
ABUW_RS13690	ABUW_2818	TetR/AcrR family transcriptional regulator		1.34041	1.71179	7.3184	0.00682522
ABUW_RS13720	ABUW_2823	argininosuccinate synthase	argG	-1.0601	8.35987	43.985	3.30897e-11
ABUW_RS19900	0	glutathione S-transferase		1.40669	1.87972	29.529	5.50866e-08
ABUW_RS13945	ABUW_2870	RnfABCDGE type electron transport complex subunit B		-1.05018	4.47293	31.6827	1.81533e-08
ABUW_RS14025	ABUW_2887	copper resistance protein NlpE		-1.51981	10.6786	48.5309	3.25131e-12
ABUW_RS14060	ABUW_2895	sulfate adenylyltransferase subunit CysN	cysN	1.01504	9.14762	28.9595	7.39088e-08
ABUW_RS14075	ABUW_2899	lysine--tRNA ligase	lysS	-1.19147	7.72955	71.2614	3.12893e-17
ABUW_RS20290	0	hypothetical protein		1.28188	0.119608	14.3232	0.000153958
ABUW_RS14235	ABUW_2932	hypothetical protein		1.02684	2.96627	23.2294	1.43782e-06
ABUW_RS14240	ABUW_2933	galactose mutarotase		-1.27748	10.5664	29.8341	4.7064e-08
ABUW_RS14270	ABUW_2940	hypothetical protein		1.66248	2.5252	54.2259	1.78715e-13
ABUW_RS14275	ABUW_2941	thiamine pyrophosphate-binding protein		1.48	5.03499	49.9364	1.58808e-12
ABUW_RS14280	ABUW_2942	aldehyde dehydrogenase		1.62939	4.65964	98.2255	3.73358e-23
ABUW_RS14285	ABUW_2943	aspartate dehydrogenase		1.63777	3.60141	48.2446	3.76238e-12
ABUW_RS14290	ABUW_2944	SDR family oxidoreductase		1.52279	3.69916	57.1138	4.11308e-14
ABUW_RS14295	ABUW_2945	alpha/beta hydrolase		1.77356	4.52741	121.113	3.60909e-28
ABUW_RS14300	ABUW_2946	cupin domain-containing protein		1.40762	5.54453	80.7181	2.60332e-19
ABUW_RS14305	ABUW_2947	MFS transporter		1.39099	4.7541	87.5578	8.18506e-21
ABUW_RS14310	ABUW_2948	FAD-dependent oxidoreductase		2.39756	3.96396	74.8436	5.09524e-18
ABUW_RS14315	ABUW_2949	VOC family protein		2.8896	4.2642	141.282	1.39587e-32
ABUW_RS14320	ABUW_2950	SDR family oxidoreductase		3.47394	4.46012	169.495	9.53771e-39
ABUW_RS14325	ABUW_2951	aromatic ring-hydroxylating dioxygenase subunit alpha		3.69792	5.62011	317.47	5.15172e-71
ABUW_RS14330	ABUW_2952	hypothetical protein		4.03318	4.01557	316.654	7.75856e-71
ABUW_RS14335	ABUW_2953	non-heme iron oxygenase ferredoxin subunit		3.98803	2.8649	173.076	1.57509e-39
ABUW_RS14340	ABUW_2954	IclR family transcriptional regulator		2.08547	6.2174	121.626	2.78735e-28
ABUW_RS14390	ABUW_2964	GTP-binding protein		1.19409	4.90142	54.3464	1.68084e-13
ABUW_RS14395	ABUW_2965	hypothetical protein		2.13919	8.11631	140.608	1.95999e-32
ABUW_RS19925	0	single-stranded DNA-binding protein		1.12352	2.1215	17.6168	2.70187e-05
ABUW_RS14635	ABUW_3016	hypothetical protein		1.01488	7.27066	60.4001	7.74088e-15
ABUW_RS14740	ABUW_3037	bacteriohemerythrin		1.22454	4.05465	6.71267	0.00957301
ABUW_RS15160	ABUW_3122	trehalose-phosphatase	otsB	-1.76738	6.94356	22.4106	2.2015e-06
ABUW_RS15165	ABUW_3123	trehalose-6-phosphate synthase		-1.69408	12.0485	20.6749	5.44236e-06
ABUW_RS15295	ABUW_3150	LysE family translocator		-1.05433	4.36174	42.7936	6.08305e-11
ABUW_RS15305	ABUW_3152	MFS transporter		1.0041	7.75646	38.3265	5.98429e-10
ABUW_RS15330	ABUW_3157	mechanosensitive ion channel		-1.30255	13.7186	28.4942	9.3982e-08
ABUW_RS15520	ABUW_3197	methionine synthase		-3.08573	10.0319	268.203	2.79618e-60
ABUW_RS15525	ABUW_3198	DUF1852 domain-containing protein		-2.97243	8.79669	203.87	2.9884e-46
ABUW_RS15550	ABUW_3204	amidohydrolase		-1.05039	8.19315	24.4442	7.64923e-07
ABUW_RS15600	ABUW_3214	acyl-CoA dehydrogenase		-1.25876	6.66314	60.2597	8.31313e-15
ABUW_RS15795	ABUW_3253	RNA polymerase factor sigma-54		1.07663	7.69084	25.3833	4.69959e-07
ABUW_RS16055	ABUW_3305	cysteine synthase CysM	cysM	-4.06468	9.09086	14.0883	0.000174427
ABUW_RS16090	ABUW_3312	NAD(P)(+) transhydrogenase (Re/Si-specific) subunit beta		-2.36786	7.11047	189.878	3.38085e-43
ABUW_RS16095	ABUW_3313	proton-translocating transhydrogenase family protein		-2.56722	4.69334	204.637	2.03257e-46
ABUW_RS16100	ABUW_3314	Re/Si-specific NAD(P)(+) transhydrogenase subunit alpha		-3.18317	7.29063	196.394	1.27841e-44
ABUW_RS16130	ABUW_3320	copper resistance protein B		-1.00824	7.55376	15.0527	0.000104548
ABUW_RS16135	ABUW_3321	copper resistance system multicopper oxidase		-1.01592	8.56212	12.756	0.000354865
ABUW_RS16140	ABUW_3322	hypothetical protein		-1.42567	7.22169	19.1755	1.19232e-05
ABUW_RS16155	ABUW_3325	heavy metal translocating P-type ATPase		-1.76425	10.2354	27.7804	1.35898e-07
ABUW_RS16240	ABUW_3343	hypothetical protein		-1.99014	7.24251	171.876	2.88031e-39
ABUW_RS16280	ABUW_3351	hypothetical protein		-1.7303	6.92299	50.8338	1.0053e-12
ABUW_RS16335	ABUW_3362	MacA family efflux pump subunit		1.45514	7.08437	101.01	9.15126e-24
ABUW_RS16340	ABUW_3363	MacB family efflux pump subunit		1.36523	7.82459	86.0439	1.75983e-20
ABUW_RS16345	ABUW_3364	AdeC/AdeK/OprM family multidrug efflux complex outer membrane factor	adeC	1.37193	7.35224	80.3861	3.07957e-19
ABUW_RS16440	ABUW_3383	phosphatase PAP2 family protein		-1.59421	6.05026	62.082	3.29441e-15
ABUW_RS16515	ABUW_3398	DUF2059 domain-containing protein		1.48632	5.81447	54.618	1.46391e-13
ABUW_RS16810	ABUW_3457	translation initiation factor IF-1	infA	-1.42385	6.26094	47.8032	4.71222e-12
ABUW_RS16870	ABUW_3469	catalase/peroxidase HPI	katG	1.05549	10.2837	32.2689	1.34246e-08
ABUW_RS16945	ABUW_3484	radical SAM family heme chaperone HemW	hemW	1.02307	6.69238	10.2537	0.0013641
ABUW_RS17240	ABUW_3543	ribosome maturation factor RimP	rimP	-1.49134	6.7589	21.8678	2.92099e-06
ABUW_RS17325	ABUW_3560	HlyD family secretion protein		1.03113	5.06602	37.17	1.08269e-09
ABUW_RS17335	ABUW_3562	FUSC family protein		1.38811	5.45931	73.6596	9.28182e-18
ABUW_RS17340	ABUW_3563	transcriptional regulator		1.48178	6.07039	102.348	4.65876e-24
ABUW_RS17400	ABUW_3575	alpha/beta hydrolase		-2.0236	7.25655	46.2795	1.02529e-11
ABUW_RS17445	ABUW_3584	TRAP transporter large permease subunit		-1.13712	6.27771	52.4864	4.33236e-13
ABUW_RS17465	ABUW_3588	hypothetical protein		1.26027	4.7172	35.036	3.23664e-09
ABUW_RS17515	ABUW_3598	elongation factor Tu	tuf	-1.01135	9.55245	28.7693	8.15331e-08
ABUW_RS17635	ABUW_3622	TetR/AcrR family transcriptional regulator		-1.11426	2.77327	16.1549	5.83684e-05
ABUW_RS17850	ABUW_3666	universal stress protein		1.22729	4.87899	54.4056	1.63098e-13
ABUW_RS17935	ABUW_3683	TorF family putative porin		1.02641	3.05798	24.2385	8.51121e-07
ABUW_RS18095	ABUW_3718	hypothetical protein		-2.82546	5.06383	131.311	2.11725e-30
ABUW_RS18100	ABUW_3719	TonB-dependent copper receptor		-3.57705	9.00934	147.335	6.62823e-34
ABUW_RS18105	ABUW_3720	DUF2946 family protein		-2.86503	7.9379	112.239	3.16794e-26
ABUW_RS18155	ABUW_3730	hypothetical protein		1.26315	5.37238	35.0749	3.17266e-09
ABUW_RS18200	ABUW_3739	ATP synthase subunit I		-1.02363	7.27659	24.9516	5.87875e-07
ABUW_RS18300	ABUW_3759	LysE family transporter		-1.43671	4.48288	24.9817	5.78777e-07
ABUW_RS18360	ABUW_3771	acyl carrier protein		1.12146	1.07687	12.2574	0.000463428
ABUW_RS18385	ABUW_3776	acyl-homoserine-lactone synthase AbaI	abaI	1.25594	2.74598	18.0925	2.10433e-05
ABUW_RS18390	ABUW_3777	MHS family MFS transporter		1.04784	6.66652	12.2437	0.00046684
ABUW_RS18395	ABUW_3778	enoyl-CoA hydratase/isomerase family protein		1.088	8.00537	14.2038	0.000164037
ABUW_RS18400	ABUW_3779	enoyl-CoA hydratase		1.20127	7.74378	12.1436	0.000492558
ABUW_RS18405	ABUW_3780	acyl-CoA dehydrogenase family protein		1.43966	8.20261	19.3847	1.06862e-05
ABUW_RS18410	ABUW_3781	AMP-binding protein		1.12303	8.66411	12.9841	0.000314149
ABUW_RS18445	ABUW_3788	alanine racemase	alr	1.63433	10.9919	81.9158	1.42008e-19
ABUW_RS18450	ABUW_3789	D-amino acid dehydrogenase		1.01171	12.1754	14.0855	0.000174688
ABUW_RS18455	ABUW_3790	Lrp/AsnC ligand binding domain-containing protein		1.70773	4.44563	77.5181	1.31513e-18
ABUW_RS18490	ABUW_3798	SDR family NAD(P)-dependent oxidoreductase		-1.17908	3.78287	37.3108	1.00725e-09
ABUW_RS18525	ABUW_3806	Fe/S-dependent 2-methylisocitrate dehydratase AcnD	acnD	-1.06135	10.8698	22.7925	1.80468e-06
ABUW_RS18530	ABUW_3807	2-methylcitrate synthase	prpC	-1.30408	9.42444	36.3293	1.66642e-09
ABUW_RS18535	ABUW_3808	methylisocitrate lyase	prpB	-1.29676	7.57942	29.8522	4.66268e-08
ABUW_RS18540	ABUW_3809	GntR family transcriptional regulator		-1.00676	5.42129	32.3251	1.30419e-08
ABUW_RS20335	ABUW_3839	hypothetical protein		2.19923	3.66735	62.8483	2.23255e-15
ABUW_RS18705	ABUW_3842	acyl-CoA desaturase		-1.47721	5.62248	11.4811	0.000703078
ABUW_RS18710	ABUW_3843	ferredoxin reductase		-2.03815	6.08927	14.0161	0.000181256
ABUW_RS18750	ABUW_3851	RcnB family protein		2.60004	5.31413	246.717	1.34956e-55
ABUW_RS18760	ABUW_3853	sulfonate ABC transporter substrate-binding protein		1.37995	3.77383	11.8009	0.000592015
ABUW_RS18765	ABUW_3854	sulfonate ABC transporter substrate-binding protein		1.45291	4.67425	49.6579	1.83028e-12
ABUW_RS18870	ABUW_3875	hypothetical protein		1.97202	7.62643	97.4354	5.56431e-23
ABUW_RS18980	ABUW_3898	GlsB/YeaQ/YmgE family stress response membrane protein		-1.39508	9.86552	21.2191	4.09664e-06
ABUW_RS19010	ABUW_3904	membrane protein insertion efficiency factor YidD	yidD	-1.01262	6.21314	19.7473	8.83844e-06
ABUW_RS19015	ABUW_3905	ribonuclease P protein component	rnpA	-1.07785	7.12224	20.1271	7.2462e-06
ABUW_RS19020	ABUW_3906	50S ribosomal protein L34	rpmH	-1.08356	6.77678	19.3943	1.06321e-05

## Sheet: Legend
Dataset EV3: Differentially regulated genes in the presence of saccharin in A. baumannii AB5075. 380 genes appeared with a significant differential expression (1< |log2-fold|) in the presence of saccharin with respect to a mock treatment.
