# Supplementary material for: Saccharin disrupts bacterial cell envelope stability and interferes with DNA replication dynamics
Source: EMBO Mol Med. 2025 Apr 1;17(5):993–1017. doi: 10.1038/s44321-025-00219-1 (PMC12081710; doi:10.1038/s44321-025-00219-1)
Supplement: Supplementary file 6 — Dataset EV4 [file 44321_2025_219_MOESM6_ESM.xlsx]

## Sheet: Dataset EV4
ClassID	Class	Description	single_list
C	COG	METABOLISM; Energy production and conversion	0;14/137;0.013;ABUW_RS06575,ABUW_RS10160,ABUW_RS11470,ABUW_RS11620,ABUW_RS11625,ABUW_RS12180,ABUW_RS12605,ABUW_RS13235,ABUW_RS13945,ABUW_RS16090,ABUW_RS16095,ABUW_RS16100,ABUW_RS18525,ABUW_RS18530
I	COG	METABOLISM; Lipid transport and metabolism	0; 9/ 84;0.028;ABUW_RS05995,ABUW_RS07685,ABUW_RS10190,ABUW_RS10195,ABUW_RS11930,ABUW_RS11935,ABUW_RS11940,ABUW_RS12645,ABUW_RS15600
COG0833	eggNOG_COG	amino acid	2;2/ 3;0.00021;ABUW_RS01350,ABUW_RS03210
COG3539	eggNOG_COG	Fimbrial protein	9;2/ 2;0.00000;ABUW_RS09965,ABUW_RS11235
COG4770	eggNOG_COG	biotin carboxylase activity	9;2/ 2;0.00000;ABUW_RS11945,ABUW_RS12645
COG1028	eggNOG_COG	Short-chain dehydrogenase reductase Sdr	0;3/14;0.00421;ABUW_RS09070,ABUW_RS10160,ABUW_RS11850
COG1960	eggNOG_COG	acyl-CoA dehydrogenase activity	0;4/20;0.00318;ABUW_RS05995,ABUW_RS07685,ABUW_RS11930,ABUW_RS15600
GO:0004601	GO	peroxidase activity	0;2/ 7;0.0179;ABUW_RS03090,ABUW_RS12185
GO:0008260	GO	3-oxoacid CoA-transferase activity	9;2/ 2;0.0000;ABUW_RS10180,ABUW_RS10185
GO:0055114	GO	oxidation-reduction process	0;5/31;0.0218;ABUW_RS10160,ABUW_RS12185,ABUW_RS16090,ABUW_RS16095,ABUW_RS16100
GO:0043107	GO	type IV pilus-dependent motility	0;2/ 9;0.0322;ABUW_RS01430,ABUW_RS01435
GO:0009055	GO	electron transfer activity	0;5/39;0.0482;ABUW_RS11620,ABUW_RS11625,ABUW_RS12180,ABUW_RS13215,ABUW_RS13945
GO:0050660	GO	flavin adenine dinucleotide binding	0;7/61;0.0482;ABUW_RS05995,ABUW_RS07505,ABUW_RS07685,ABUW_RS09045,ABUW_RS11930,ABUW_RS13215,ABUW_RS15600
GO:0003676	GO	nucleic acid binding	0;3/17;0.0345;ABUW_RS03215,ABUW_RS10385,ABUW_RS14075
GO:0007155	GO	cell adhesion	9;3/ 3;0.0000;ABUW_RS01495,ABUW_RS09965,ABUW_RS11235
GO:0070069	GO	cytochrome complex	1;2/ 4;0.0036;ABUW_RS11620,ABUW_RS11625
GO:0016787	GO	hydrolase activity	0;4/28;0.0467;ABUW_RS09040,ABUW_RS10310,ABUW_RS15550,ABUW_RS16440
GO:0003333	GO	amino acid transmembrane transport	1;2/ 4;0.0036;ABUW_RS01350,ABUW_RS03210
GO:0006526	GO	arginine biosynthetic process	0;2/ 7;0.0179;ABUW_RS04385,ABUW_RS13720
GO:0019646	GO	aerobic electron transport chain	0;2/ 9;0.0322;ABUW_RS11620,ABUW_RS11625
GO:0006400	GO	tRNA modification	0;2/ 8;0.0250;ABUW_RS04245,ABUW_RS08445
GO:0020037	GO	heme binding	0;4/16;0.0065;ABUW_RS11620,ABUW_RS11855,ABUW_RS12180,ABUW_RS12185
GO:0044096	GO	type IV pilus	1;2/ 4;0.0036;ABUW_RS01430,ABUW_RS01435
GO:0043022	GO	ribosome binding	0;2/ 7;0.0179;ABUW_RS11390,ABUW_RS16810
GO:0043683	GO	type IV pilus biogenesis	0;2/ 6;0.0126;ABUW_RS01430,ABUW_RS01435
GO:0030435	GO	sporulation resulting in formation of a cellular spore	0;4/11;0.0022;ABUW_RS07685,ABUW_RS11930,ABUW_RS15330,ABUW_RS15600
GO:0003995	GO	acyl-CoA dehydrogenase activity	0;4/16;0.0065;ABUW_RS05995,ABUW_RS07685,ABUW_RS11930,ABUW_RS15600
GO:0016682	GO	oxidoreductase activity, acting on diphenols and related substances as donors, oxygen as acceptor	1;2/ 4;0.0036;ABUW_RS11620,ABUW_RS11625
GO:0006094	GO	gluconeogenesis	0;2/ 6;0.0126;ABUW_RS04480,ABUW_RS04855
GO:0005992	GO	trehalose biosynthetic process	9;2/ 2;0.0000;ABUW_RS15160,ABUW_RS15165
GO:0016491	GO	oxidoreductase activity	0;8/67;0.0322;ABUW_RS01275,ABUW_RS07680,ABUW_RS11850,ABUW_RS12605,ABUW_RS16135,ABUW_RS16155,ABUW_RS18705,ABUW_RS18710
GO:0019679	GO	propionate metabolic process, methylcitrate cycle	1;2/ 4;0.0036;ABUW_RS18525,ABUW_RS18530
GO:0009289	GO	pilus	9;3/ 3;0.0000;ABUW_RS01495,ABUW_RS09965,ABUW_RS11235
GO:0008750	GO	NAD(P)+ transhydrogenase (AB-specific) activity	9;2/ 2;0.0000;ABUW_RS16090,ABUW_RS16100
GO:0019629	GO	propionate catabolic process, 2-methylcitrate cycle	1;2/ 4;0.0036;ABUW_RS18525,ABUW_RS18535
GO:0004096	GO	catalase activity	1;2/ 4;0.0036;ABUW_RS11855,ABUW_RS12185
IPR009000	IPR	Translation protein, beta-barrel domain superfamily	0;2/10;0.0282;ABUW_RS03225,ABUW_RS17515
IPR010918	IPR	PurM-like, C-terminal domain	1;2/ 3;0.0011;ABUW_RS04810,ABUW_RS04915
IPR006043	IPR	Xanthine/uracil/vitamin C permease	1;2/ 4;0.0036;ABUW_RS03220,ABUW_RS13375
IPR006089	IPR	Acyl-CoA dehydrogenase, conserved site	0;3/15;0.0153;ABUW_RS07685,ABUW_RS11930,ABUW_RS15600
IPR001882	IPR	Biotin-binding site	1;2/ 4;0.0036;ABUW_RS11945,ABUW_RS12645
IPR031157	IPR	Tr-type G domain, conserved site	0;2/ 7;0.0134;ABUW_RS03225,ABUW_RS17515
IPR020904	IPR	Short-chain dehydrogenase/reductase, conserved site	0;5/27;0.0087;ABUW_RS01275,ABUW_RS07680,ABUW_RS09070,ABUW_RS10160,ABUW_RS11850
IPR009075	IPR	Acyl-CoA dehydrogenase/oxidase C-terminal	0;4/20;0.0109;ABUW_RS05995,ABUW_RS07685,ABUW_RS11930,ABUW_RS15600
IPR002052	IPR	DNA methylase, N-6 adenine-specific, conserved site	0;2/ 8;0.0153;ABUW_RS03215,ABUW_RS10385
IPR036921	IPR	PurM-like, N-terminal domain superfamily	1;2/ 3;0.0011;ABUW_RS04810,ABUW_RS04915
IPR020835	IPR	Catalase superfamily	1;2/ 3;0.0011;ABUW_RS11855,ABUW_RS12185
IPR007848	IPR	Methyltransferase small domain	9;2/ 2;0.0000;ABUW_RS03215,ABUW_RS10385
IPR039458	IPR	FimA-like	9;2/ 2;0.0000;ABUW_RS09965,ABUW_RS11235
IPR009100	IPR	Acyl-CoA dehydrogenase/oxidase, N-terminal and middle domain superfamily	0;5/24;0.0052;ABUW_RS05995,ABUW_RS07685,ABUW_RS09045,ABUW_RS11930,ABUW_RS15600
IPR006091	IPR	Acyl-CoA oxidase/dehydrogenase, central domain	0;3/20;0.0380;ABUW_RS07685,ABUW_RS11930,ABUW_RS15600
IPR011764	IPR	Biotin carboxylation domain	0;2/ 5;0.0052;ABUW_RS11945,ABUW_RS12645
IPR036291	IPR	NAD(P)-binding domain superfamily	0;9/92;0.0425;ABUW_RS01275,ABUW_RS05155,ABUW_RS05980,ABUW_RS07680,ABUW_RS09070,ABUW_RS10160,ABUW_RS11850,ABUW_RS12605,ABUW_RS16100
IPR036250	IPR	Acyl-CoA dehydrogenase-like, C-terminal	0;5/24;0.0052;ABUW_RS05995,ABUW_RS07685,ABUW_RS09045,ABUW_RS11930,ABUW_RS15600
IPR004165	IPR	Coenzyme A transferase family I	0;2/ 8;0.0153;ABUW_RS10180,ABUW_RS10185
IPR018028	IPR	Catalase, mono-functional, haem-containing	9;2/ 2;0.0000;ABUW_RS11855,ABUW_RS12185
IPR029062	IPR	Class I glutamine amidotransferase-like	0;3/10;0.0052;ABUW_RS04385,ABUW_RS04915,ABUW_RS11855
IPR011053	IPR	Single hybrid motif	0;2/ 8;0.0153;ABUW_RS11945,ABUW_RS12645
IPR005481	IPR	Biotin carboxylase-like, N-terminal domain	0;2/ 5;0.0052;ABUW_RS11945,ABUW_RS12645
IPR011614	IPR	Catalase core domain	1;2/ 3;0.0011;ABUW_RS11855,ABUW_RS12185
IPR000795	IPR	Transcription factor, GTP-binding domain	0;2/ 8;0.0153;ABUW_RS03225,ABUW_RS17515
IPR005482	IPR	Biotin carboxylase, C-terminal	0;2/ 5;0.0052;ABUW_RS11945,ABUW_RS12645
IPR008966	IPR	Adhesion domain superfamily	9;2/ 2;0.0000;ABUW_RS09965,ABUW_RS11235
IPR000089	IPR	Biotin/lipoyl attachment	0;2/ 8;0.0153;ABUW_RS11945,ABUW_RS12645
IPR002347	IPR	Short-chain dehydrogenase/reductase SDR	0;5/35;0.0216;ABUW_RS01275,ABUW_RS07680,ABUW_RS09070,ABUW_RS10160,ABUW_RS11850
IPR036937	IPR	Fimbrial-type adhesion domain superfamily	9;2/ 2;0.0000;ABUW_RS09965,ABUW_RS11235
IPR013786	IPR	Acyl-CoA dehydrogenase/oxidase, N-terminal	0;4/23;0.0153;ABUW_RS05995,ABUW_RS07685,ABUW_RS11930,ABUW_RS15600
IPR036676	IPR	PurM-like, C-terminal domain superfamily	1;2/ 3;0.0011;ABUW_RS04810,ABUW_RS04915
IPR037069	IPR	Acyl-CoA dehydrogenase/oxidase, N-terminal domain superfamily	0;5/24;0.0052;ABUW_RS05995,ABUW_RS07685,ABUW_RS09045,ABUW_RS11930,ABUW_RS15600
IPR004161	IPR	Translation elongation factor EFTu-like, domain 2	0;2/ 6;0.0087;ABUW_RS03225,ABUW_RS17515
IPR005479	IPR	Carbamoyl-phosphate synthetase large subunit-like, ATP-binding domain	0;2/ 6;0.0087;ABUW_RS11945,ABUW_RS12645
IPR023404	IPR	Radical SAM, alpha/beta horseshoe	0;2/ 5;0.0052;ABUW_RS03365,ABUW_RS08445
IPR017926	IPR	Glutamine amidotransferase	0;2/ 8;0.0153;ABUW_RS04385,ABUW_RS04915
IPR011054	IPR	Rudiment single hybrid motif	0;2/ 8;0.0153;ABUW_RS11945,ABUW_RS12645
00630 Glyoxylate and dicarboxylate metabolism [PATH:ko00630]	KEGG	ko00630	0;3/14;0.0091;ABUW_RS06505,ABUW_RS11855,ABUW_RS12185
00970 Aminoacyl-tRNA biosynthesis [PATH:ko00970]	KEGG	ko00970	0;3/19;0.0159;ABUW_RS01800,ABUW_RS04315,ABUW_RS14075
00270 Cysteine and methionine metabolism [PATH:ko00270]	KEGG	ko00270	0;4/23;0.0091;ABUW_RS05980,ABUW_RS12655,ABUW_RS15520,ABUW_RS16055
00500 Starch and sucrose metabolism [PATH:ko00500]	KEGG	ko00500	1;2/ 4;0.0043;ABUW_RS15160,ABUW_RS15165
00640 Propanoate metabolism [PATH:ko00640]	KEGG	ko00640	0;4/18;0.0055;ABUW_RS10385,ABUW_RS18525,ABUW_RS18530,ABUW_RS18535
00250 Alanine, aspartate and glutamate metabolism [PATH:ko00250]	KEGG	ko00250	0;2/ 9;0.0153;ABUW_RS10220,ABUW_RS13720
00052 Galactose metabolism [PATH:ko00052]	KEGG	ko00052	0;2/10;0.0159;ABUW_RS09040,ABUW_RS15550
Methyltransferase	KEYWORDS	keyword	0; 2/ 10;0.041;ABUW_RS10385,ABUW_RS13235
Cell membrane	KEYWORDS	keyword	0;11/110;0.041;ABUW_RS00260,ABUW_RS01270,ABUW_RS03380,ABUW_RS10165,ABUW_RS11265,ABUW_RS11620,ABUW_RS11625,ABUW_RS11690,ABUW_RS12640,ABUW_RS17445,ABUW_RS18705
Oxidoreductase	KEYWORDS	keyword	0; 5/ 24;0.011;ABUW_RS04245,ABUW_RS07680,ABUW_RS09045,ABUW_RS10160,ABUW_RS11850
4Fe-4S	KEYWORDS	keyword	0; 6/ 48;0.041;ABUW_RS03365,ABUW_RS04545,ABUW_RS08445,ABUW_RS12420,ABUW_RS13945,ABUW_RS18525
Carbohydrate metabolism	KEYWORDS	keyword	0; 2/ 9;0.040;ABUW_RS04855,ABUW_RS14240
Cell adhesion	KEYWORDS	keyword	9; 2/ 2;0.000;ABUW_RS09965,ABUW_RS11235
Lyase	KEYWORDS	keyword	0; 4/ 19;0.017;ABUW_RS10220,ABUW_RS11940,ABUW_RS11950,ABUW_RS12655
Lipopolysaccharide biosynthesis	KEYWORDS	keyword	9; 2/ 2;0.000;ABUW_RS10180,ABUW_RS10185
Disulfide bond	KEYWORDS	keyword	0; 2/ 7;0.022;ABUW_RS01495,ABUW_RS13215
operon_0754	operons	NZ_CP008706.1|gene2385|ABUW_RS11930	9;5/ 5;0.0e+00;ABUW_RS11930,ABUW_RS11935,ABUW_RS11940,ABUW_RS11945,ABUW_RS11950
operon_0811	operons	NZ_CP008706.1|gene2620|ABUW_RS13105	9;2/ 2;0.0e+00;ABUW_RS13105,ABUW_RS13110
operon_0401	operons	NZ_CP008706.1|gene1197|ABUW_RS05990	2;2/ 3;2.3e-04;ABUW_RS05990,ABUW_RS05995
operon_0635	operons	NZ_CP008706.1|gene2030|ABUW_RS10155	1;2/ 4;7.2e-04;ABUW_RS10160,ABUW_RS10165
operon_0728	operons	NZ_CP008706.1|gene2323|ABUW_RS11620	1;2/ 5;1.6e-03;ABUW_RS11620,ABUW_RS11625
operon_0624	operons	NZ_CP008706.1|gene1990|ABUW_RS09955	1;3/ 7;3.3e-04;ABUW_RS09960,ABUW_RS09965,ABUW_RS09970
operon_0132	operons	NZ_CP008706.1|gene284|ABUW_RS01425	0;3/16;8.9e-03;ABUW_RS01430,ABUW_RS01435,ABUW_RS01495
operon_0747	operons	NZ_CP008706.1|gene2370|ABUW_RS11855|katE	9;2/ 2;0.0e+00;ABUW_RS11855,ABUW_RS11860
operon_0803	operons	NZ_CP008706.1|gene2597|ABUW_RS12990	1;3/ 7;3.3e-04;ABUW_RS13005,ABUW_RS13010,ABUW_RS13015
operon_0805	operons	NZ_CP008706.1|gene2605|ABUW_RS13030	1;3/ 6;1.9e-04;ABUW_RS13030,ABUW_RS13035,ABUW_RS13040
operon_1151	operons	NZ_CP008706.1|gene3738|ABUW_RS18690	1;2/ 5;1.6e-03;ABUW_RS18705,ABUW_RS18710
operon_1007	operons	NZ_CP008706.1|gene3218|ABUW_RS16090	9;3/ 3;0.0e+00;ABUW_RS16090,ABUW_RS16095,ABUW_RS16100
operon_1117	operons	NZ_CP008706.1|gene3619|ABUW_RS18095	3;3/ 4;1.7e-05;ABUW_RS18095,ABUW_RS18100,ABUW_RS18105
operon_0480	operons	NZ_CP008706.1|gene1535|ABUW_RS07680	9;3/ 3;0.0e+00;ABUW_RS07680,ABUW_RS07685,ABUW_RS07690
operon_0973	operons	NZ_CP008706.1|gene3099|ABUW_RS15495	0;2/ 8;7.4e-03;ABUW_RS15520,ABUW_RS15525
operon_0748	operons	NZ_CP008706.1|gene2372|ABUW_RS11865	9;3/ 3;0.0e+00;ABUW_RS11865,ABUW_RS11870,ABUW_RS11875
operon_1143	operons	NZ_CP008706.1|gene3701|ABUW_RS18505	2;4/ 8;4.1e-05;ABUW_RS18525,ABUW_RS18530,ABUW_RS18535,ABUW_RS18540
operon_0450	operons	NZ_CP008706.1|gene1429|ABUW_RS07150	6;5/ 6;5.8e-08;ABUW_RS07150,ABUW_RS07155,ABUW_RS07160,ABUW_RS07165,ABUW_RS07170
operon_0952	operons	NZ_CP008706.1|gene3032|ABUW_RS15160	9;2/ 2;0.0e+00;ABUW_RS15160,ABUW_RS15165
operon_0627	operons	NZ_CP008706.1|gene2000|ABUW_RS10005	9;2/ 2;0.0e+00;ABUW_RS10005,ABUW_RS10010
operon_0230	operons	NZ_CP008706.1|gene629|ABUW_RS03150	0;2/ 6;3.0e-03;ABUW_RS03155,ABUW_RS03160
operon_0700	operons	NZ_CP008706.1|gene2252|ABUW_RS11265	2;2/ 3;2.3e-04;ABUW_RS11265,ABUW_RS11270
operon_0791	operons	NZ_CP008706.1|gene2525|ABUW_RS12630	1;5/17;2.3e-04;ABUW_RS12640,ABUW_RS12645,ABUW_RS12650,ABUW_RS12655,ABUW_RS12660
operon_0568	operons	NZ_CP008706.1|gene1807|ABUW_RS09040	3;7/13;1.4e-07;ABUW_RS09040,ABUW_RS09045,ABUW_RS09050,ABUW_RS09055,ABUW_RS09060,ABUW_RS09065,ABUW_RS09070
operon_1167	operons	NZ_CP008706.1|gene3800|ABUW_RS19000|trmE	2;3/ 5;6.8e-05;ABUW_RS19010,ABUW_RS19015,ABUW_RS19020
operon_1009	operons	NZ_CP008706.1|gene3226|ABUW_RS16130	9;3/ 3;0.0e+00;ABUW_RS16130,ABUW_RS16135,ABUW_RS16140
operon_0636	operons	NZ_CP008706.1|gene2034|ABUW_RS10175	4;4/ 5;9.6e-07;ABUW_RS10180,ABUW_RS10185,ABUW_RS10190,ABUW_RS10195
operon_0753	operons	NZ_CP008706.1|gene2381|ABUW_RS11910	1;2/ 4;7.2e-04;ABUW_RS11910,ABUW_RS11920
operon_0233	operons	NZ_CP008706.1|gene639|ABUW_RS03200	2;3/ 5;6.8e-05;ABUW_RS03210,ABUW_RS03215,ABUW_RS03220
operon_0500	operons	NZ_CP008706.1|gene1590|ABUW_RS07955	6;7/ 9;1.4e-09;ABUW_RS07960,ABUW_RS07965,ABUW_RS07970,ABUW_RS07975,ABUW_RS07980,ABUW_RS07985,ABUW_RS07990
PF00860	Pfam	Permease family	1;2/ 4;0.0028;ABUW_RS03220,ABUW_RS13375
PF00364	Pfam	Biotin-requiring enzyme	0;2/ 7;0.0098;ABUW_RS11945,ABUW_RS12645
PF02770	Pfam	Acyl-CoA dehydrogenase, middle domain	0;3/20;0.0316;ABUW_RS07685,ABUW_RS11930,ABUW_RS15600
PF01144	Pfam	Coenzyme A transferase	0;2/ 8;0.0118;ABUW_RS10180,ABUW_RS10185
PF02786	Pfam	Carbamoyl-phosphate synthase L chain, ATP binding domain	0;2/ 6;0.0071;ABUW_RS11945,ABUW_RS12645
PF02785	Pfam	Biotin carboxylase C-terminal domain	0;2/ 5;0.0048;ABUW_RS11945,ABUW_RS12645
PF02771	Pfam	Acyl-CoA dehydrogenase, N-terminal domain	0;4/23;0.0118;ABUW_RS05995,ABUW_RS07685,ABUW_RS11930,ABUW_RS15600
PF00009	Pfam	Elongation factor Tu GTP binding domain	0;2/ 8;0.0118;ABUW_RS03225,ABUW_RS17515
PF03144	Pfam	Elongation factor Tu domain 2	0;2/ 6;0.0071;ABUW_RS03225,ABUW_RS17515
PF00441	Pfam	Acyl-CoA dehydrogenase, C-terminal domain	0;4/20;0.0083;ABUW_RS05995,ABUW_RS07685,ABUW_RS11930,ABUW_RS15600
PF00289	Pfam	Biotin carboxylase, N-terminal domain	0;2/ 5;0.0048;ABUW_RS11945,ABUW_RS12645
PF02769	Pfam	AIR synthase related protein, C-terminal domain	2;2/ 3;0.0009;ABUW_RS04810,ABUW_RS04915
PF05175	Pfam	Methyltransferase small domain	9;2/ 2;0.0000;ABUW_RS03215,ABUW_RS10385
PF00199	Pfam	Catalase	2;2/ 3;0.0009;ABUW_RS11855,ABUW_RS12185
PF16970	Pfam	Type-1 fimbrial protein, A	9;2/ 2;0.0000;ABUW_RS09965,ABUW_RS11235

## Sheet: Legend
Dataset EV4: Gene set enrichment analysis performed on the genes that appeared significantly downregulated in the presence of saccharin in A. baumannii AB5075.
