# Supplementary material for: Saccharin disrupts bacterial cell envelope stability and interferes with DNA replication dynamics
Source: EMBO Mol Med. 2025 Apr 1;17(5):993–1017. doi: 10.1038/s44321-025-00219-1 (PMC12081710; doi:10.1038/s44321-025-00219-1)
Supplement: Supplementary file 7 — Dataset EV5 [file 44321_2025_219_MOESM7_ESM.xlsx]

## Sheet: Dataset EV5
locus_tag	old_locus_tag	Gene description	Gene name	logFC	logCPM	LR	PValue
ABUW_RS00635	ABUW_0128	ion channel protein Tsx		-1.10706	3.93203	22.8796	1.72477e-06
ABUW_RS01270	ABUW_0259	bifunctional SulP family inorganic anion transporter/carbonic anhydrase		-1.20669	11.6663	20.9919	4.61232e-06
ABUW_RS01305	ABUW_0266	TolC family protein		1.0498	5.90631	44.9506	2.02066e-11
ABUW_RS01430	ABUW_0291	PilN domain-containing protein		-1.01759	2.66815	23.4566	1.27763e-06
ABUW_RS01435	ABUW_0292	type 4a pilus biogenesis protein PilO		-1.10897	2.67211	25.8862	3.62157e-07
ABUW_RS01895	ABUW_0386	ABC transporter substrate-binding protein		1.33108	9.54274	60.6156	6.93822e-15
ABUW_RS02965	ABUW_0603	RcnB family protein		4.40633	4.74642	356.07	2.02001e-79
ABUW_RS03155	ABUW_0641	carbohydrate porin		-1.90263	10.9135	88.4804	5.13417e-21
ABUW_RS03160	ABUW_0642	glucose/quinate/shikimate family membrane-bound PQQ-dependent dehydrogenase		-2.00396	11.3549	140.328	2.25638e-32
ABUW_RS03210	ABUW_0652	amino acid permease		-1.07846	6.59361	39.1926	3.83985e-10
ABUW_RS03380	ABUW_0687	entericidin A/B family lipoprotein		-1.15317	8.47789	7.66521	0.00562957
ABUW_RS04525	ABUW_0922	multidrug efflux RND transporter permease subunit		1.95845	7.92801	191.811	1.27959e-43
ABUW_RS04995	ABUW_1018	sulfate ABC transporter permease subunit CysW	cysW	1.48574	5.31905	55.1126	1.13819e-13
ABUW_RS05000	ABUW_1019	sulfate ABC transporter permease subunit CysT	cysT	2.87183	5.38578	125.494	3.96738e-29
ABUW_RS05010	ABUW_1021	sulfate ABC transporter substrate-binding protein		2.97174	7.42662	78.3559	8.60535e-19
ABUW_RS06100	ABUW_1248	ABC transporter ATP-binding protein		-1.0261	5.74786	33.8766	5.87199e-09
ABUW_RS07310	ABUW_1499	DMT family transporter		-1.33917	5.46137	45.4821	1.54041e-11
ABUW_RS08125	ABUW_1668	benzoate/H(+) symporter BenE family transporter		1.40154	5.22778	86.8042	1.19816e-20
ABUW_RS09165	ABUW_1882	multidrug efflux MFS transporter AbaQ		1.00263	2.70249	19.2742	1.13227e-05
ABUW_RS09395	ABUW_1929	DMT family transporter		1.88667	2.39243	67.7176	1.88675e-16
ABUW_RS09400	ABUW_1930	HlyD family secretion protein		2.31725	5.35987	127.167	1.70806e-29
ABUW_RS09405	ABUW_1931	MFS transporter		2.91353	5.25844	225.524	5.64262e-51
ABUW_RS20185	ABUW_1941	sulfite exporter TauE/SafE family protein		1.16081	0.323654	9.84199	0.00170573
ABUW_RS09480	ABUW_1949	HlyD family secretion protein		-1.53696	3.11581	37.5238	9.03031e-10
ABUW_RS09485	ABUW_1950	DHA2 family efflux MFS transporter permease subunit		-1.44035	2.79365	42.1874	8.29331e-11
ABUW_RS09600	ABUW_1974	multidrug efflux RND transporter periplasmic adaptor subunit AdeA	adeA	-1.68785	7.50949	58.6951	1.84102e-14
ABUW_RS09965	ABUW_2052	type 1 fimbrial protein		-1.53996	5.98574	25.8739	3.64459e-07
ABUW_RS10095	ABUW_2079	molybdate ABC transporter substrate-binding protein	modA	1.10803	5.79757	30.6457	3.09717e-08
ABUW_RS10165	ABUW_2093	GntP family permease		-2.0611	6.36876	109.292	1.40062e-25
ABUW_RS10540	ABUW_2169	sulfite exporter TauE/SafE family protein		1.28866	5.25387	31.4289	2.06878e-08
ABUW_RS10630	ABUW_2187	DHA2 family efflux MFS transporter permease subunit		1.29926	5.03096	50.6249	1.11816e-12
ABUW_RS11235	ABUW_2310	type 1 fimbrial protein		-1.65735	3.1044	60.3275	8.03167e-15
ABUW_RS11470	ABUW_2358	dicarboxylate/amino acid:cation symporter		-1.26229	8.58893	36.7801	1.32234e-09
ABUW_RS11580	ABUW_2380	taurine ABC transporter permease TauC	tauC	3.53521	8.28572	118.809	1.15319e-27
ABUW_RS11590	ABUW_2382	taurine ABC transporter substrate-binding protein	tauA	2.88619	8.11565	72.1489	1.99557e-17
ABUW_RS11690	ABUW_2403	MFS transporter		-1.09315	3.75228	35.4814	2.57492e-09
ABUW_RS11780	ABUW_2421	transporter substrate-binding domain-containing protein		1.18324	6.05673	14.5169	0.000138911
ABUW_RS11790	ABUW_2423	amino acid ABC transporter permease		2.86288	4.24285	102.899	3.52678e-24
ABUW_RS11795	ABUW_2424	amino acid ABC transporter permease		2.00954	4.14462	60.9377	5.89105e-15
ABUW_RS11825	ABUW_2430	LysE family translocator		1.12227	6.4137	18.2974	1.88961e-05
ABUW_RS11910	ABUW_2448	DcaP family trimeric outer membrane transporter		-1.16721	5.96121	16.4912	4.88776e-05
ABUW_RS12640	ABUW_2602	chloride channel protein		-1.09704	5.09855	40.3932	2.07662e-10
ABUW_RS14305	ABUW_2947	MFS transporter		1.39099	4.7541	87.5578	8.18506e-21
ABUW_RS15305	ABUW_3152	MFS transporter		1.0041	7.75646	38.3265	5.98429e-10
ABUW_RS15330	ABUW_3157	mechanosensitive ion channel		-1.30255	13.7186	28.4942	9.3982e-08
ABUW_RS16090	ABUW_3312	NAD(P)(+) transhydrogenase (Re/Si-specific) subunit beta		-2.36786	7.11047	189.878	3.38085e-43
ABUW_RS16095	ABUW_3313	proton-translocating transhydrogenase family protein		-2.56722	4.69334	204.637	2.03257e-46
ABUW_RS16155	ABUW_3325	heavy metal translocating P-type ATPase		-1.76425	10.2354	27.7804	1.35898e-07
ABUW_RS16335	ABUW_3362	MacA family efflux pump subunit		1.45514	7.08437	101.01	9.15126e-24
ABUW_RS16340	ABUW_3363	MacB family efflux pump subunit		1.36523	7.82459	86.0439	1.75983e-20
ABUW_RS16345	ABUW_3364	AdeC/AdeK/OprM family multidrug efflux complex outer membrane factor	adeC	1.37193	7.35224	80.3861	3.07957e-19
ABUW_RS17325	ABUW_3560	HlyD family secretion protein		1.03113	5.06602	37.17	1.08269e-09
ABUW_RS17335	ABUW_3562	FUSC family protein		1.38811	5.45931	73.6596	9.28182e-18
ABUW_RS17445	ABUW_3584	TRAP transporter large permease subunit		-1.13712	6.27771	52.4864	4.33236e-13
ABUW_RS18100	ABUW_3719	TonB-dependent copper receptor		-3.57705	9.00934	147.335	6.62823e-34
ABUW_RS18300	ABUW_3759	LysE family transporter		-1.43671	4.48288	24.9817	5.78777e-07
ABUW_RS18390	ABUW_3777	MHS family MFS transporter		1.04784	6.66652	12.2437	0.00046684
ABUW_RS18760	ABUW_3853	sulfonate ABC transporter substrate-binding protein		1.37995	3.77383	11.8009	0.000592015
ABUW_RS18765	ABUW_3854	sulfonate ABC transporter substrate-binding protein		1.45291	4.67425	49.6579	1.83028e-12
ABUW_RS18980	ABUW_3898	GlsB/YeaQ/YmgE family stress response membrane protein		-1.39508	9.86552	21.2191	4.09664e-06
ABUW_RS19010	ABUW_3904	membrane protein insertion efficiency factor YidD	yidD	-1.01262	6.21314	19.7473	8.83844e-06
ABUW_RS00995	ABUW_0201	amino acid permease		2.78232	7.09121	123.64	1.00991e-28
ABUW_RS01350	ABUW_0275	amino acid permease		-1.05054	6.01879	39.5709	3.16359e-10
ABUW_RS01495	ABUW_0304	pilin		-2.28631	7.50699	101.039	9.02091e-24
ABUW_RS03190	ABUW_0648	GspH/FimT family pseudopilin		-1.04065	6.46839	16.205	5.68447e-05
ABUW_RS07965	ABUW_1632	fimbria/pilus periplasmic chaperone		-1.91748	9.19646	32.9857	9.28403e-09
ABUW_RS07970	ABUW_1633	fimbria/pilus outer membrane usher protein		-1.56617	9.82988	25.1255	5.37186e-07

## Sheet: Legend
Dataset EV5: Differentially regulated membrane-related genes in the presence of saccharin in A. baumannii AB5075. Among the 380 differentially regulated genes, at least 67 had a clear connection to the cell envelope as per the AB5075 gene annotation.
