# Supplementary material for: Saccharin disrupts bacterial cell envelope stability and interferes with DNA replication dynamics
Source: EMBO Mol Med. 2025 Apr 1;17(5):993–1017. doi: 10.1038/s44321-025-00219-1 (PMC12081710; doi:10.1038/s44321-025-00219-1)
Supplement: Supplementary file 8 — Dataset EV6 [file 44321_2025_219_MOESM8_ESM.xlsx]

## Sheet: Dataset EV6
Bacterial strains
Strain		Reference
Clinical isolates
Klebsiella pneumoniae ST234		Nordmann et al., 2012
Pseudomonas aeruginosa PA14		Schroth et al., 1977
Staphylococcus aureus CCUG 68792		CCUG
Escherichia coli NCTC 13476		NCTC
Acinetobacter baumannii AB5075		Jacobs et al., 2014
Escherichia coli K12	Relevant featuresa	Reference
AB1157 RRL189	lacO240::hyg at ori1b, tetO240::gen at ter3b, Plac-lacI-mCherry-frt at leuB, Plac-tetR-mCerulean-frt at galK.	Reyes-Lamothe et al., 2008
MG1655	F– rph-1	Bachmann, 1996
MG1655 AS1062	<kan>-ypet-dnaN	This work
MG1655 JD1459	tnaA::Tn10 dnaA46 <kan>-ypet-dnaN	This work
MG1655 JD1708	MG1655 pTK135c	Killelea et al., 2023
MG1655 JD1709	fis-mCherry-<cat>	de Dios et al., 2022
MG1655 JD1716	MG1655 pTK136c	Killelea et al., 2023
MG1655 SP078	ΔpriB::dhfr pTK135c	This work
MG1655 SP079	ΔpriC303::kan pTK135c	This work
a − Only the relevant additional genotype of the derivatives is shown. The abbreviations ‘kan’, ‘hyg’, ‘gen’, ‘dhfr’ and ‘cat’ refer to insertions conferring resistance kanamycin (Kmr), hygromycin (Hygr), gentamicin (Genr), trimethoprim (Tmr) and chloramphenicol (Cmr). ‘<>’ indicates the use of frt sites, where frt stands for the 34 bp recognition site of the FLP/frt site-directed recombination s…
b – ori1 is located 16 kb anticlockwise of oriC; ter3 is located 50 kb clockwise from dif.
c – For details about the plasmids used please see “Strains and plasmids” in the Material and Methods section.

## Sheet: Legend
Dataset EV6: Bacterial strains used in this work.
