# Supplementary material for: Saccharin disrupts bacterial cell envelope stability and interferes with DNA replication dynamics
Source: EMBO Mol Med. 2025 Apr 1;17(5):993–1017. doi: 10.1038/s44321-025-00219-1 (PMC12081710; doi:10.1038/s44321-025-00219-1)
Supplement: Supplementary file 12 — Movie EV4 with READ ME [file 44321_2025_219_MOESM12_ESM.zip]

Archive with 3 entries (2 files):
- Movie EV4/
- Movie EV4/Movei EV4.mp4
- Movie EV4/readme.txt
