# Supplementary material for: Saccharin disrupts bacterial cell envelope stability and interferes with DNA replication dynamics
Source: EMBO Mol Med. 2025 Apr 1;17(5):993–1017. doi: 10.1038/s44321-025-00219-1 (PMC12081710; doi:10.1038/s44321-025-00219-1)
Supplement: Supplementary file 13 — Source data Fig. 1 [file 44321_2025_219_MOESM13_ESM.zip]

Archive with 184 entries (180 files):
- 1Ai/
- __MACOSX/._1Ai
- 1Ai/mg1655 mu 0 percent saccharinc1c1t21.tif
- __MACOSX/1Ai/._mg1655 mu 0 percent saccharinc1c1t21.tif
- 1Ai/mg1655 mu 0 percent saccharinc1c1t09.tif
- __MACOSX/1Ai/._mg1655 mu 0 percent saccharinc1c1t09.tif
- 1Ai/mg1655 mu 0 percent saccharinc1c1t08.tif
- __MACOSX/1Ai/._mg1655 mu 0 percent saccharinc1c1t08.tif
- 1Ai/mg1655 mu 0 percent saccharinc1c1t20.tif
- __MACOSX/1Ai/._mg1655 mu 0 percent saccharinc1c1t20.tif
- 1Ai/mg1655 mu 0 percent saccharinc1c1t22.tif
- __MACOSX/1Ai/._mg1655 mu 0 percent saccharinc1c1t22.tif
- 1Ai/mg1655 mu 0 percent saccharinc1c1t23.tif
- __MACOSX/1Ai/._mg1655 mu 0 percent saccharinc1c1t23.tif
- 1Ai/mg1655 mu 0 percent saccharinc1c1t18.tif
- __MACOSX/1Ai/._mg1655 mu 0 percent saccharinc1c1t18.tif
- 1Ai/mg1655 mu 0 percent saccharinc1c1t24.tif
- __MACOSX/1Ai/._mg1655 mu 0 percent saccharinc1c1t24.tif
- 1Ai/mg1655 mu 0 percent saccharinc1c1t25.tif
- __MACOSX/1Ai/._mg1655 mu 0 percent saccharinc1c1t25.tif
- 1Ai/mg1655 mu 0 percent saccharinc1c1t19.tif
- __MACOSX/1Ai/._mg1655 mu 0 percent saccharinc1c1t19.tif
- 1Ai/mg1655 mu 0 percent saccharinc1c1t14.tif
- __MACOSX/1Ai/._mg1655 mu 0 percent saccharinc1c1t14.tif
- 1Ai/mg1655 mu 0 percent saccharinc1c1t15.tif
- __MACOSX/1Ai/._mg1655 mu 0 percent saccharinc1c1t15.tif
- 1Ai/mg1655 mu 0 percent saccharinc1c1t01.tif
- __MACOSX/1Ai/._mg1655 mu 0 percent saccharinc1c1t01.tif
- 1Ai/mg1655 mu 0 percent saccharinc1c1t17.tif
- __MACOSX/1Ai/._mg1655 mu 0 percent saccharinc1c1t17.tif
- 1Ai/mg1655 mu 0 percent saccharinc1c1t03.tif
- __MACOSX/1Ai/._mg1655 mu 0 percent saccharinc1c1t03.tif
- 1Ai/mg1655 mu 0 percent saccharinc1c1t02.tif
- __MACOSX/1Ai/._mg1655 mu 0 percent saccharinc1c1t02.tif
- 1Ai/mg1655 mu 0 percent saccharinc1c1t16.tif
- __MACOSX/1Ai/._mg1655 mu 0 percent saccharinc1c1t16.tif
- 1Ai/mg1655 mu 0 percent saccharinc1c1t12.tif
- __MACOSX/1Ai/._mg1655 mu 0 percent saccharinc1c1t12.tif
- 1Ai/mg1655 mu 0 percent saccharinc1c1t06.tif
- __MACOSX/1Ai/._mg1655 mu 0 percent saccharinc1c1t06.tif
- 1Ai/mg1655 mu 0 percent saccharinc1c1t07.tif
- __MACOSX/1Ai/._mg1655 mu 0 percent saccharinc1c1t07.tif
- 1Ai/mg1655 mu 0 percent saccharinc1c1t13.tif
- __MACOSX/1Ai/._mg1655 mu 0 percent saccharinc1c1t13.tif
- 1Ai/mg1655 mu 0 percent saccharinc1c1t05.tif
- __MACOSX/1Ai/._mg1655 mu 0 percent saccharinc1c1t05.tif
- 1Ai/mg1655 mu 0 percent saccharinc1c1t11.tif
- __MACOSX/1Ai/._mg1655 mu 0 percent saccharinc1c1t11.tif
- 1Ai/mg1655 mu 0 percent saccharinc1c1t10.tif
- __MACOSX/1Ai/._mg1655 mu 0 percent saccharinc1c1t10.tif
- 1Ai/mg1655 mu 0 percent saccharinc1c1t04.tif
- __MACOSX/1Ai/._mg1655 mu 0 percent saccharinc1c1t04.tif
- 1Ai/README.txt
- __MACOSX/1Ai/._README.txt
- 1Aii/
- __MACOSX/._1Aii
- 1Aii/rce849 mu 1_4 percent saccharin002c1t25.tif
- __MACOSX/1Aii/._rce849 mu 1_4 percent saccharin002c1t25.tif
- 1Aii/rce849 mu 1_4 percent saccharin002c1t19.tif
- __MACOSX/1Aii/._rce849 mu 1_4 percent saccharin002c1t19.tif
- 1Aii/rce849 mu 1_4 percent saccharin002c1t18.tif
- __MACOSX/1Aii/._rce849 mu 1_4 percent saccharin002c1t18.tif
- 1Aii/rce849 mu 1_4 percent saccharin002c1t24.tif
- __MACOSX/1Aii/._rce849 mu 1_4 percent saccharin002c1t24.tif
- 1Aii/rce849 mu 1_4 percent saccharin002c1t08.tif
- __MACOSX/1Aii/._rce849 mu 1_4 percent saccharin002c1t08.tif
- 1Aii/rce849 mu 1_4 percent saccharin002c1t20.tif
- __MACOSX/1Aii/._rce849 mu 1_4 percent saccharin002c1t20.tif
- 1Aii/rce849 mu 1_4 percent saccharin002c1t21.tif
- __MACOSX/1Aii/._rce849 mu 1_4 percent saccharin002c1t21.tif
- 1Aii/rce849 mu 1_4 percent saccharin002c1t09.tif
- __MACOSX/1Aii/._rce849 mu 1_4 percent saccharin002c1t09.tif
- 1Aii/rce849 mu 1_4 percent saccharin002c1t23.tif
- __MACOSX/1Aii/._rce849 mu 1_4 percent saccharin002c1t23.tif
- 1Aii/rce849 mu 1_4 percent saccharin002c1t22.tif
- __MACOSX/1Aii/._rce849 mu 1_4 percent saccharin002c1t22.tif
- 1Aii/README.txt
- __MACOSX/1Aii/._README.txt
- 1Aii/rce849 mu 1_4 percent saccharin002c1t13.tif
- __MACOSX/1Aii/._rce849 mu 1_4 percent saccharin002c1t13.tif
- 1Aii/rce849 mu 1_4 percent saccharin002c1t07.tif
- __MACOSX/1Aii/._rce849 mu 1_4 percent saccharin002c1t07.tif
- 1Aii/rce849 mu 1_4 percent saccharin002c1t06.tif
- __MACOSX/1Aii/._rce849 mu 1_4 percent saccharin002c1t06.tif
- 1Aii/rce849 mu 1_4 percent saccharin002c1t12.tif
- __MACOSX/1Aii/._rce849 mu 1_4 percent saccharin002c1t12.tif
- 1Aii/rce849 mu 1_4 percent saccharin002c1t04.tif
- __MACOSX/1Aii/._rce849 mu 1_4 percent saccharin002c1t04.tif
- 1Aii/rce849 mu 1_4 percent saccharin002c1t10.tif
- __MACOSX/1Aii/._rce849 mu 1_4 percent saccharin002c1t10.tif
- 1Aii/rce849 mu 1_4 percent saccharin002c1t11.tif
- __MACOSX/1Aii/._rce849 mu 1_4 percent saccharin002c1t11.tif
- 1Aii/rce849 mu 1_4 percent saccharin002c1t05.tif
- __MACOSX/1Aii/._rce849 mu 1_4 percent saccharin002c1t05.tif
- 1Aii/rce849 mu 1_4 percent saccharin002c1t01.tif
- __MACOSX/1Aii/._rce849 mu 1_4 percent saccharin002c1t01.tif
- 1Aii/rce849 mu 1_4 percent saccharin002c1t15.tif
- __MACOSX/1Aii/._rce849 mu 1_4 percent saccharin002c1t15.tif
- 1Aii/rce849 mu 1_4 percent saccharin002c1t14.tif
- __MACOSX/1Aii/._rce849 mu 1_4 percent saccharin002c1t14.tif
- 1Aii/rce849 mu 1_4 percent saccharin002c1t16.tif
- __MACOSX/1Aii/._rce849 mu 1_4 percent saccharin002c1t16.tif
- 1Aii/rce849 mu 1_4 percent saccharin002c1t02.tif
- __MACOSX/1Aii/._rce849 mu 1_4 percent saccharin002c1t02.tif
- 1Aii/rce849 mu 1_4 percent saccharin002c1t03.tif
- __MACOSX/1Aii/._rce849 mu 1_4 percent saccharin002c1t03.tif
- 1Aii/rce849 mu 1_4 percent saccharin002c1t17.tif
- __MACOSX/1Aii/._rce849 mu 1_4 percent saccharin002c1t17.tif
- 1B/
- __MACOSX/._1B
- 1B/RCe849 1_4 saccharin 90 min019_RGB_eCFP.tif
- __MACOSX/1B/._RCe849 1_4 saccharin 90 min019_RGB_eCFP.tif
- 1B/RCe849 1_4 saccharin 0 min002_RGB_eCFP.tif
- __MACOSX/1B/._RCe849 1_4 saccharin 0 min002_RGB_eCFP.tif
- 1B/RCe849 1_4 saccharin 60 min012_RGB_eYFP.tif
- __MACOSX/1B/._RCe849 1_4 saccharin 60 min012_RGB_eYFP.tif
- 1B/RCe849 1_4 saccharin 90 min018_RGB_eCFP.tif
- __MACOSX/1B/._RCe849 1_4 saccharin 90 min018_RGB_eCFP.tif
- 1B/RCe849 1_4 saccharin 60 min013_RGB_eYFP.tif
- __MACOSX/1B/._RCe849 1_4 saccharin 60 min013_RGB_eYFP.tif
- 1B/RCe849 1_4 saccharin 90 min018_RGB_Brightfield.tif
- __MACOSX/1B/._RCe849 1_4 saccharin 90 min018_RGB_Brightfield.tif
- 1B/RCe849 1_4 saccharin 90 min019_RGB_Brightfield.tif
- __MACOSX/1B/._RCe849 1_4 saccharin 90 min019_RGB_Brightfield.tif
- 1B/RCe849 1_4 saccharin 60 min012_RGB_Brightfield.tif
- __MACOSX/1B/._RCe849 1_4 saccharin 60 min012_RGB_Brightfield.tif
- 1B/RCe849 1_4 saccharin 60 min013_RGB_Brightfield.tif
- __MACOSX/1B/._RCe849 1_4 saccharin 60 min013_RGB_Brightfield.tif
- 1B/RCe849 1_4 saccharin 60 min012_RGB_eCFP.tif
- __MACOSX/1B/._RCe849 1_4 saccharin 60 min012_RGB_eCFP.tif
- 1B/RCe849 1_4 saccharin 0 min002_RGB_eYFP.tif
- __MACOSX/1B/._RCe849 1_4 saccharin 0 min002_RGB_eYFP.tif
- 1B/RCe849 1_4 saccharin 90 min019_RGB_eYFP.tif
- __MACOSX/1B/._RCe849 1_4 saccharin 90 min019_RGB_eYFP.tif
- 1B/RCe849 1_4 saccharin 60 min011_RGB_Brightfield.tif
- __MACOSX/1B/._RCe849 1_4 saccharin 60 min011_RGB_Brightfield.tif
- 1B/RCe849 1_4 saccharin 90 min017_RGB_Brightfield.tif
- __MACOSX/1B/._RCe849 1_4 saccharin 90 min017_RGB_Brightfield.tif
- 1B/RCe849 1_4 saccharin 60 min013_RGB_eCFP.tif
- __MACOSX/1B/._RCe849 1_4 saccharin 60 min013_RGB_eCFP.tif
- 1B/RCe849 1_4 saccharin 90 min018_RGB_eYFP.tif
- __MACOSX/1B/._RCe849 1_4 saccharin 90 min018_RGB_eYFP.tif
- 1B/RCe849 1_4 saccharin 60 min011_RGB_eCFP.tif
- __MACOSX/1B/._RCe849 1_4 saccharin 60 min011_RGB_eCFP.tif
- 1B/RCe849 1_4 saccharin 0 min002_RGB_Brightfield.tif
- __MACOSX/1B/._RCe849 1_4 saccharin 0 min002_RGB_Brightfield.tif
- 1B/RCe849 1_4 saccharin 0 min001_RGB_eYFP.tif
- __MACOSX/1B/._RCe849 1_4 saccharin 0 min001_RGB_eYFP.tif
- 1B/RCe849 1_4 saccharin 0 min001_RGB_Brightfield.tif
- __MACOSX/1B/._RCe849 1_4 saccharin 0 min001_RGB_Brightfield.tif
- 1B/RCe849 1_4 saccharin 90 min017_RGB_eCFP.tif
- __MACOSX/1B/._RCe849 1_4 saccharin 90 min017_RGB_eCFP.tif
- 1B/README.txt
- __MACOSX/1B/._README.txt
- 1B/RCe849 1_4 saccharin 0 min001_RGB_eCFP.tif
- __MACOSX/1B/._RCe849 1_4 saccharin 0 min001_RGB_eCFP.tif
- 1B/RCe849 1_4 saccharin 60 min011_RGB_eYFP.tif
- __MACOSX/1B/._RCe849 1_4 saccharin 60 min011_RGB_eYFP.tif
- 1B/RCe849 1_4 saccharin 90 min017_RGB_eYFP.tif
- __MACOSX/1B/._RCe849 1_4 saccharin 90 min017_RGB_eYFP.tif
- 1C/
- __MACOSX/._1C
- 1C/MG1655 1_4 saccharin 10 NAO membrane stain008.tif
- __MACOSX/1C/._MG1655 1_4 saccharin 10 NAO membrane stain008.tif
- 1C/MG1655 1_4 saccharin 10 NAO membrane stain015_RGB_eYFP.tif
- __MACOSX/1C/._MG1655 1_4 saccharin 10 NAO membrane stain015_RGB_eYFP.tif
- 1C/MG1655 1_4 saccharin 10 NAO membrane stain015_RGB_Brightfield.tif
- __MACOSX/1C/._MG1655 1_4 saccharin 10 NAO membrane stain015_RGB_Brightfield.tif
- 1C/MG1655 1_4 saccharin 10 NAO membrane stain005_T2.tif
- __MACOSX/1C/._MG1655 1_4 saccharin 10 NAO membrane stain005_T2.tif
- 1C/MG1655 1_4 saccharin 10 NAO membrane stain005_T3.tif
- __MACOSX/1C/._MG1655 1_4 saccharin 10 NAO membrane stain005_T3.tif
- 1C/MG1655 1_4 saccharin 10 NAO membrane stain005_T1.tif
- __MACOSX/1C/._MG1655 1_4 saccharin 10 NAO membrane stain005_T1.tif
- 1C/MG1655 1_4 saccharin 10 NAO membrane stain005_T4.tif
- __MACOSX/1C/._MG1655 1_4 saccharin 10 NAO membrane stain005_T4.tif
- 1C/MG1655 1_4 saccharin 10 NAO membrane stain005_T5.tif
- __MACOSX/1C/._MG1655 1_4 saccharin 10 NAO membrane stain005_T5.tif
- 1C/MG1655 1_4 saccharin 10 NAO membrane stain005_T7.tif
- __MACOSX/1C/._MG1655 1_4 saccharin 10 NAO membrane stain005_T7.tif
- 1C/MG1655 1_4 saccharin 10 NAO membrane stain005_T6.tif
- __MACOSX/1C/._MG1655 1_4 saccharin 10 NAO membrane stain005_T6.tif
- 1C/README.txt
- __MACOSX/1C/._README.txt
