# Supplementary material for: Saccharin disrupts bacterial cell envelope stability and interferes with DNA replication dynamics
Source: EMBO Mol Med. 2025 Apr 1;17(5):993–1017. doi: 10.1038/s44321-025-00219-1 (PMC12081710; doi:10.1038/s44321-025-00219-1)
Supplement: Supplementary file 13 — Source data Fig. 1 [file 44321_2025_219_MOESM13_ESM.zip › 1Ai/README.txt]

Phase contrast images of a time lapse of E. coli MG1655 cells mock treated. Relevant information on strain, conditions and controls are indicated in the respective file name.
