# Supplementary material for: Saccharin disrupts bacterial cell envelope stability and interferes with DNA replication dynamics
Source: EMBO Mol Med. 2025 Apr 1;17(5):993–1017. doi: 10.1038/s44321-025-00219-1 (PMC12081710; doi:10.1038/s44321-025-00219-1)
Supplement: Supplementary file 13 — Source data Fig. 1 [file 44321_2025_219_MOESM13_ESM.zip › 1B/README.txt]

Phase contrast and fluorescent images of E. coli cells (JD1709) following treatment with saccharin. Relevant information on conditions and controls are indicated in the respective file name. YFP corresponds to NAO stained cells.
