# Supplementary material for: Saccharin disrupts bacterial cell envelope stability and interferes with DNA replication dynamics
Source: EMBO Mol Med. 2025 Apr 1;17(5):993–1017. doi: 10.1038/s44321-025-00219-1 (PMC12081710; doi:10.1038/s44321-025-00219-1)
Supplement: Supplementary file 14 — Source data Fig. 2 [file 44321_2025_219_MOESM14_ESM.zip]

Archive with 64 entries (57 files):
- Figure 2/
- Figure 2/2A/
- Figure 2/2A/RCe853 1_4 saccharin TL1021_RGB_Brightfield.tif
- Figure 2/2A/RCe853 1_4 saccharin TL1021_RGB_eCFP.tif
- Figure 2/2A/RCe853 1_4 saccharin TL1021_RGB_mCherry.tif
- Figure 2/2A/RCe853 1_4 saccharin TL1022_RGB_Brightfield.tif
- Figure 2/2A/RCe853 1_4 saccharin TL1022_RGB_eCFP.tif
- Figure 2/2A/RCe853 1_4 saccharin TL1022_RGB_mCherry.tif
- Figure 2/2A/RCe853 1_4 saccharin TL1023_RGB_Brightfield.tif
- Figure 2/2A/RCe853 1_4 saccharin TL1023_RGB_eCFP.tif
- Figure 2/2A/RCe853 1_4 saccharin TL1023_RGB_mCherry.tif
- Figure 2/2A/RCe853 no saccharin TL1017_RGB_Brightfield.tif
- Figure 2/2A/RCe853 no saccharin TL1017_RGB_eCFP.tif
- Figure 2/2A/RCe853 no saccharin TL1017_RGB_mCherry.tif
- Figure 2/2A/RCe853 no saccharin TL1018_RGB_Brightfield.tif
- Figure 2/2A/RCe853 no saccharin TL1018_RGB_eCFP.tif
- Figure 2/2A/RCe853 no saccharin TL1018_RGB_mCherry.tif
- Figure 2/2A/RCe853 no saccharin TL1019_RGB_Brightfield.tif
- Figure 2/2A/RCe853 no saccharin TL1019_RGB_eCFP.tif
- Figure 2/2A/RCe853 no saccharin TL1019_RGB_mCherry.tif
- Figure 2/2A/README.txt
- Figure 2/2B/
- Figure 2/2B/2B.xlsx
- Figure 2/2B/README.txt
- Figure 2/2C/
- Figure 2/2C/JD 1473  053_RGB_Brightfield.tif
- Figure 2/2C/JD 1473  053_RGB_eYFP.tif
- Figure 2/2C/JD 1473  054_RGB_Brightfield.tif
- Figure 2/2C/JD 1473  054_RGB_eYFP.tif
- Figure 2/2C/JD 1473  055_RGB_Brightfield.tif
- Figure 2/2C/JD 1473  055_RGB_eYFP.tif
- Figure 2/2C/JD 1473 1.4%1hr  059_RGB_Brightfield.tif
- Figure 2/2C/JD 1473 1.4%1hr  059_RGB_eYFP.tif
- Figure 2/2C/JD 1473 1.4%1hr  060_RGB_Brightfield.tif
- Figure 2/2C/JD 1473 1.4%1hr  060_RGB_eYFP.tif
- Figure 2/2C/JD 1473 1.4%1hr  061_RGB_Brightfield.tif
- Figure 2/2C/JD 1473 1.4%1hr  061_RGB_eYFP.tif
- Figure 2/2C/README.txt
- Figure 2/2D/
- Figure 2/2D/2D.xlsx
- Figure 2/2D/README.txt
- Figure 2/2E/
- Figure 2/2E/JD 1708  066_RGB_Brightfield.tif
- Figure 2/2E/JD 1708  066_RGB_eYFP.tif
- Figure 2/2E/JD 1708  067_RGB_Brightfield.tif
- Figure 2/2E/JD 1708  067_RGB_eYFP.tif
- Figure 2/2E/JD 1708  068_RGB_Brightfield.tif
- Figure 2/2E/JD 1708  068_RGB_eYFP.tif
- Figure 2/2E/JD 1708  1.4%  071_RGB_Brightfield.tif
- Figure 2/2E/JD 1708  1.4%  071_RGB_eYFP.tif
- Figure 2/2E/JD 1708  1.4%  076_RGB_Brightfield.tif
- Figure 2/2E/JD 1708  1.4%  076_RGB_eYFP.tif
- Figure 2/2E/JD 1708  1.4%  077_RGB_Brightfield.tif
- Figure 2/2E/JD 1708  1.4%  077_RGB_eYFP.tif
- Figure 2/2E/JD 1708  2%  073_RGB_Brightfield.tif
- Figure 2/2E/JD 1708  2%  073_RGB_eYFP.tif
- Figure 2/2E/JD 1708  2%  074_RGB_Brightfield.tif
- Figure 2/2E/JD 1708  2%  074_RGB_eYFP.tif
- Figure 2/2E/JD 1708  2%  075_RGB_Brightfield.tif
- Figure 2/2E/JD 1708  2%  075_RGB_eYFP.tif
- Figure 2/2E/README.txt
- Figure 2/2F/
- Figure 2/2F/2F.xlsx
- Figure 2/2F/README.txt
