# Supplementary material for: Saccharin disrupts bacterial cell envelope stability and interferes with DNA replication dynamics
Source: EMBO Mol Med. 2025 Apr 1;17(5):993–1017. doi: 10.1038/s44321-025-00219-1 (PMC12081710; doi:10.1038/s44321-025-00219-1)
Supplement: Supplementary file 14 — Source data Fig. 2 [file 44321_2025_219_MOESM14_ESM.zip › Figure 2/2B/2B.xlsx]

## Sheet: ori
Mock control	Saccharin 1.4%
4	16
2	15
4	1
4	2
4	15
4	8
3	5
2	20
2	8
2	4
2	20
2	7
2	19
2	8
4	13
3	6
3	8
4	10
4	7
2	5
2	7
3	13
2	6
3	3
4	7
3	6
4	13
4	16
4	14
4	6
4	16
4	4
4	7
4	5
4	15
4	19
4	8
4	15
5	3
3	2
4	7
4	13
4	7
4	7
4	14
4	8
4	11
4	8
4	14
2	18
4	6
2	8
2	7
4	8
3	15
2	19
2	7
2	11
2	8
2	18
2	19
2	4
2	4
2	10
4	3
2	8
2	14
4	6
3	8
4	14
2	8
4	8
2	6
4	5
4	11
5	8
4	5
4	10
4	6
4	7
4	6
4	8
4	6
3	10
4	5
3	17
4	8
4	8
4	7
3	15
2	6
5	7
4	5
4	12
4	8
2	15
2	14
4	18
4	4
4	3
4	7
4	8
4	5
4	3
4	7
4	7
4	16
4	13
4	7
2	6
2	10
2	6
4	6
4	12
4	7
2	6
4	14
4	8
2	8
3	8
2	8
4	5
4	5
3	3
2	9
2	5
3	5
4	14
3	16
4	7
4	4
2	3
2	4
2	4
2	5
3	9
3	3
3	3
2	7
4	8
4	5
4	8
4	3
4	4
2	10
2	8
3	5
2	9
4	9
2	6
4	8
4	8
4	7
4	4
3	10
4	8
2	7
2	7
4	6
3	4
2	4
2	9
4	4
2	4
2	7
2	4
2	4
2	5
4	5
4	9
3	8
2	7
3	2
2	4
1	4
2	3
2	3
2	5
2	7
2	5
2	7
3	3
2	4
2	5
2	10
2	3
2	2
2	4
3	6
2	15
4	6
2	5
3	6
4	9
3	5
2	6
3	14
3	7
4	4
4	6
4	5
3	9
2	5
2	10
3	6
2	4
2	10
2	12
2	7
4	8
2	22
2	16
2	10
2	13
2	9
2	18
2	12
2	15
2	15
3	13
2	27
3	15
4	15
3	14
2	24
2	26
2	12
2	14
2	17
4	13
4	14
4	7
3	8
4	14
3	11
2	14
2	14
2	16
2	24
2	24
3	18
2	28
2	24
2	14
2	9
2	15
2	23
3	16
3	12
2	11
2	15
2	9
2	15
2	22
2	19
2	15
2	22
4	14
4	23
4	12
4	14
3	15
2	20
2	14
2	15
2	13
3	14
3	15
2	15
2	15
2	19
2	15
2	12
2	14
2	26
2	17
3	16
2	14
2	12
1	15
2	15
1	17
2	10
4	15
3	22
2	26
3
2
2
2
2
2
3
2
2
3
4
2
2
2
2
2
4
1
3
2
4
2
4
2
2
2
2
3
2
3
4
4
3
4
2
3
3
2
2
2
2
2
2
2
2
2
2
2
2
4
4
2
2
3
4
2
3
2
2
2
2
2
2
2
3
2
2
4
2
2
2
3
2
2
1
1
2
2
2
2
2
2
2
2
4
2
3
3
2
3
3
4
3
3
4
3
3
2
3
3
3
2
3
3
3
2
2
2
2
3
4
2
2
2
2
3
4
2
3
4
3
3
4
2
2
3
3
3
3
2
2
2
2
2
2
2
2
2
2
2
1
3
3
1
3
1
1
2
2
3
4
3
3
3
4
2
2
2
2
2
2
2
2
2
2
2
2
2
3
2
2
2
2
2
3
4
2
2
1
2
4
2
2
3

## Sheet: ter
Mock control	Saccharin 1.4%
2	10
2	8
1	1
1	2
2	6
2	5
2	1
1	13
1	3
1	3
1	10
1	2
1	7
1	3
1	6
1	2
1	4
2	6
2	2
1	3
1	3
2	5
1	3
2	2
1	4
2	3
1	7
2	11
2	13
2	1
2	10
2	1
2	4
2	2
2	10
2	10
2	5
1	12
2	1
1	1
2	4
1	8
2	3
3	3
2	7
2	4
2	4
3	3
2	8
1	10
1	4
1	5
1	4
2	5
1	10
1	10
1	4
1	6
1	4
1	6
1	11
1	2
1	1
2	6
2	2
1	3
1	8
2	4
2	4
2	10
1	4
1	5
1	3
2	1
2	5
3	2
1	2
2	7
2	2
2	4
2	4
2	6
2	2
2	6
2	2
1	7
3	3
1	4
2	3
2	8
1	4
2	3
2	2
2	5
2	2
1	9
1	5
2	12
2	2
2	2
2	4
2	4
2	2
2	1
2	3
2	4
2	5
2	7
1	4
1	4
1	6
1	3
2	3
2	4
2	4
2	3
2	7
1	3
1	6
1	5
1	6
2	3
2	2
1	2
2	5
2	3
1	3
1	9
1	9
2	3
1	1
1	1
1	1
1	1
1	3
1	6
2	2
1	1
1	5
2	5
1	2
2	4
2	2
2	2
1	5
1	4
1	3
1	5
2	4
1	2
2	4
1	5
1	5
2	1
1	6
2	5
1	3
1	3
2	2
1	3
1	2
1	3
2	2
1	1
1	3
1	2
1	2
1	3
2	3
2	5
1	4
2	3
1	1
1	2
1	4
1	1
1	2
1	3
0	4
1	3
1	4
2	2
1	2
1	2
1	5
1	1
1	2
1	2
1	3
1	9
1	2
1	3
1	3
1	4
2	3
1	4
1	5
2	3
2	2
1	2
1	2
1	5
1	2
1	9
2	4
1	2
1	3
1	4
1	2
1	4
1	7
1	4
1	8
1	5
1	8
1	9
1	7
1	6
1	5
0	5
1	5
2	4
2	5
2	7
1	8
1	11
1	8
2	6
1	9
2	4
1	4
1	4
2	3
2	4
2	3
1	5
1	3
1	5
0	4
1	5
1	4
1	9
1	9
1	6
1	5
1	5
1	12
1	6
2	5
0	6
1	5
1	3
1	6
1	7
1	8
1	8
1	8
2	7
2	5
1	6
2	3
1	4
1	8
2	10
1	7
1	8
2	8
1	7
2	7
2	9
1	10
2	8
1	7
1	5
1	8
1	5
1	8
1	6
1	6
1	9
1	6
1	7
1	6
1	10
2	9
1	7
2
1
1
1
1
1
1
1
1
2
1
2
1
1
1
1
1
1
1
2
2
1
1
1
1
1
0
1
0
1
2
1
1
1
1
1
1
1
2
2
1
0
2
2
1
1
1
2
2
1
2
2
1
2
1
1
1
2
1
1
1
1
1
1
2
1
1
2
1
1
1
1
1
1
1
1
1
1
1
1
1
1
1
1
1
1
2
2
1
2
1
2
2
2
1
1
1
1
1
2
1
1
1
1
1
1
1
1
0
1
1
1
1
1
1
2
2
1
2
1
2
1
2
1
2
1
1
1
1
1
1
2
2
1
1
1
1
1
1
1
1
3
3
1
1
1
1
2
1
2
2
2
2
2
2
2
1
1
2
1
1
1
1
1
1
1
1
2
2
1
1
1
1
0
1
2
1
1
2
1
2
1
1
1
