# Supplementary material for: Saccharin disrupts bacterial cell envelope stability and interferes with DNA replication dynamics
Source: EMBO Mol Med. 2025 Apr 1;17(5):993–1017. doi: 10.1038/s44321-025-00219-1 (PMC12081710; doi:10.1038/s44321-025-00219-1)
Supplement: Supplementary file 14 — Source data Fig. 2 [file 44321_2025_219_MOESM14_ESM.zip › Figure 2/2D/2D.xlsx]

## Sheet: Sheet1
Mock control	Saccharin 1.4%
4	11
3	22
3	8
5	10
6	9
3	10
3	9
2	5
2	3
3	10
3	8
4	7
4	15
4	7
3	8
3	17
2	9
3	8
2	8
3	24
2	8
3	5
3	6
6	12
2	10
2	16
6	15
5	6
3	19
3	8
4	16
2	10
3	5
5	4
4	4
2	4
2	7
4	8
5	6
4	12
3	8
2	6
4	8
2	26
3	20
4	10
3	17
2	9
3	7
2	10
3	9
3	8
4	7
5	17
2	15
1	8
2	16
4	8
3	11
3	11
4	7
1	8
3	8
2	23
2	11
6	10
2	7
2	16
5	10
5	13
3	5
4	7
5	15
3	25
3	5
3	15
3	8
4	6
2	8
3	13
3	9
2	13
3	19
3	8
4	16
3	6
3	7
5	10
3	7
4	7
3	15
3	7
4	10
4	17
2	8
2	6
3	10
3	8
3	2
2	1
4	2
3	8
1	14
3	6
4	8
3	8
4	5
2	8
3	7
4	6
4	9
4	18
4	14
3	7
4	6
2	6
2	18
3	8
2	7
2	16
1	8
2	7
2	17
4	13
3	4
1	4
3	10
5	17
3	9
3	8
3	23
3	6
2	11
3	23
3	14
1	10
2	11
3	8
4	26
3	8
3	7
4	13
2	8
4	19
4	10
3	27
3	5
3	14
2	5
4	4
3	11
2	22
6	6
4	10
3	9
4	7
4	11
4	6
6	10
3	10
4	6
4	11
3	7
4	7
4	13
3	5
4	11
2	20
2	5
3	6
8	6
6	9
2	6
6	12
6	12
2	6
4
2
2
4
4
3
5
7
4
3
4
4
6
5
4
3
3
5
6
3
2
5
4
4
5
3
4
5
3
2
3
5
4
4
3
4
4
2
2
5
3
4
3
3
3
3
3
3
3
4
4
4
3
4
6
4
4
3
2
3
3
2
6
4
2
5
3
2
6
5
5
2
2
3
1
5
5
4
3
7
3
3
3
2
4
5
4
4
4
8
3
4
5
5
5
4
3
4
3
2
6
6
3
3
5
3
4
4
4
3
4
4
4
5
5
4
5
6
4
7
6
7
7
5
5
8
3
4
4
6
5
4
3
3
3
