# Supplementary material for: Saccharin disrupts bacterial cell envelope stability and interferes with DNA replication dynamics
Source: EMBO Mol Med. 2025 Apr 1;17(5):993–1017. doi: 10.1038/s44321-025-00219-1 (PMC12081710; doi:10.1038/s44321-025-00219-1)
Supplement: Supplementary file 14 — Source data Fig. 2 [file 44321_2025_219_MOESM14_ESM.zip › Figure 2/2F/2F.xlsx]

## Sheet: Sheet1
Mock control	Saccharin 1.4%	Saccharin 2%
3	7	8
3	8	10
5	6	15
2	5	7
3	4	20
4	5	26
3	6	16
1	2	18
3	4	13
1	15	16
4	7	15
6	7	5
4	3	2
2	2	18
6	6	9
3	4	12
2	5	19
3	4	4
3	8	12
2	17	14
3	6	26
2	6	31
3	14	10
1	4	7
2	2	7
3	5	17
4	3	2
10	4	22
2	3	23
4	15	12
2	2	13
8	3	27
1	18	15
2	4	17
3	5	20
1	9	45
2	12	35
2	7	11
2	5	24
1	6	13
2	4	10
3	7	11
3	7	17
3	7	14
1	7	16
1	2	11
2	6	13
2	3	16
2	21	17
2	23	12
1	3	22
1	2	17
1	4	10
1	5	22
1	12	23
4	4	40
1	11	24
1	9	10
5	8	28
2	3	7
2	4	1
2	6	21
1	7	23
3	4	13
4	13	17
3	2	18
1	14	17
1	3	28
1	6	27
3	2	7
4	3	20
5	19	7
1	5	15
4	11	23
3	12	7
2	4	6
1	21	14
1	7	49
2	4	17
2	7	28
3	8	23
1	6	11
2	13	17
3	5	14
1	3	6
3	3	12
2	3	16
1	2	15
1	19	17
2	9	15
1	18	16
1	4	8
1	2	7
2	3	10
2	3	0
4	3	22
2	2	9
2	9	33
10	12	22
4	14	7
2	13	29
1	15	17
4	45	7
3	36	4
2	9	22
1	5	17
3	14	8
1	11	12
1	5	11
3	8	18
2	4	1
3	5	11
4	3	14
4	3	0
2	5	11
3	27	16
3	6	0
4	6	7
3	7	6
4	10	6
2	5	14
2	5	8
1	8	16
1	22	4
1	29	0
1	3	3
2	6	21
3	12	3
2	4	21
3	2	6
3	1	19
3	6	4
2	11	5
6	7	9
1	6	13
2	8	5
2	2	15
2	10	5
2	22	1
3	6	6
2	11	9
1	6	15
2	14	16
2	10	15
3	14	4
2	7	0
3	5	12
3	9	16
3	7	8
1	8	6
2	12	4
3	10	16
3	3	13
5	8	12
2	15	20
3	3	14
2	4	11
4	9	20
4	2	9
3	11	12
3	0	14
2	1	2
2	2	0
3	1	2
6	3	20
5	13	8
1	5	14
1	6	1
2	11	8
1	12	7
4	17	12
2	21	6
4	10	16
3	10	13
3	26	20
3	2	16
3	5	13
4	3	11
3	12	0
2	3	2
2	4	19
3	12	20
4	5	9
4	17	8
2	3	9
3	4	8
3	4	12
2	26	11
3	19	13
3	6	13
4	14	13
2	33	10
4	31	10
1	12	12
2	14	18
2	7	24
2	5	11
5	3	5
5	9	10
3	3	14
3	6	10
2	19	12
4	4	30
4	11	17
4	24	10
2	18	21
2	12	11
2	15	15
2	6	4
3	18	5
3	15	19
3	11	24
3	17	1
1	1	2
3	4	21
4	4	23
5	2	18
2	10	6
3	11	9
2	4	22
3	5	1
2	6	10
1	8	16
3	7	15
3	7	26
2	18	10
2	19	18
2	15	8
2	4	3
3	15	0
2	8	18
2	4	9
4	18	17
2	2	17
1	4	14
3	4	1
3	3	5
4	5	3
3	4	0
2	3	1
4	5	9
0	7
2	13
2	16
1	28
1	21
3	13
2	15
2	18
3	24
2	18
2	20
3	8
2	28
3	7
3	2
3	3
3	6
2	4
5	1
2	8
3	2
3	3
3	2
3	2
3	5
1	27
1	3
1	12
1	12
4	38
2	24
1	21
3	11
3	11
1	9
1	8
2	7
4	3
2	7
6	14
2	30
2	17
3	6
2	16
2	5
2	6
3	11
4	3
1	6
2	16
3	20
2	8
1	8
1	12
3	13
3	6
2	3
1	3
1	11
2	5
3	4
2	6
2	8
1	2
2	10
2	32
4	28
4	20
1	16
3	0
2	0
1	22
3	14
3	8
1	24
1	20
10	7
9	2
3	1
2	1
2	4
2	5
1	5
1	7
2	16
2	9
3	7
2	12
3	35
2	2
1	6
3	4
2	3
2	2
3	27
1	20
1	4
2	4
3	3
2	21
3	4
2	3
2	6
3	2
3	15
3	11
3	8
2	13
3	21
3	10
4	20
2	4
2	7
4	5
3	5
3	23
3	15
2	2
2	5
1	16
2	7
3	6
3	8
2	7
2	3
3	7
3	7
4	19
4	16
2	19
2	7
5	9
1	4
1	16
1	5
3	5
5	2
2	11
1	6
1	4
2	18
1	4
2	7
2	25
2	9
4	33
3	5
1	2
1	18
2	4
10	7
3	0
3	2
1	4
3	2
1	6
1	4
4	17
2	6
5	5
2	4
2	5
5	6
2	6
2	6
1	15
2	29
2	6
2	14
1	20
2	12
3	10
4	4
1
2
1
1
2
1
1
3
3
3
4
2
2
2
3
3
3
3
1
1
3
2
1
2
2
2
4
3
3
4
2
1
2
2
2
2
3
3
2
2
2
3
1
1
2
3
3
2
2
1
3
3
3
2
2
3
2
3
2
3
4
3
3
3
3
2
1
2
1
1
3
4
2
3
3
2
2
3
3
3
1
1
2
1
1
1
2
2
2
2
2
3
4
3
4
1
2
3
3
4
3
3
3
2
1
2
2
3
3
2
2
2
2
1
1
2
2
3
2
3
2
0
2
3
2
4
4
4
3
2
3
3
4
1
5
2
2
2
2
5
2
1
2
2
2
1
2
2
2
1
2
2
1
1
4
1
2
2
3
2
1
1
6
2
1
1
2
1
2
1
3
1
1
2
5
3
2
3
2
2
3
4
5
2
2
2
1
1
1
