# Supplementary material for: Saccharin disrupts bacterial cell envelope stability and interferes with DNA replication dynamics
Source: EMBO Mol Med. 2025 Apr 1;17(5):993–1017. doi: 10.1038/s44321-025-00219-1 (PMC12081710; doi:10.1038/s44321-025-00219-1)
Supplement: Supplementary file 14 — Source data Fig. 2 [file 44321_2025_219_MOESM14_ESM.zip › Figure 2/2F/README.txt]

Quantification of Cas1-LFP-Cas2 foci for every cell analysed treated with saccharin 1.4%, 2% or a mock control according to Materials and Methods. Results of all replicates appear collated.
