# Supplementary material for: Saccharin disrupts bacterial cell envelope stability and interferes with DNA replication dynamics
Source: EMBO Mol Med. 2025 Apr 1;17(5):993–1017. doi: 10.1038/s44321-025-00219-1 (PMC12081710; doi:10.1038/s44321-025-00219-1)
Supplement: Supplementary file 15 — Source data Fig. 3 [file 44321_2025_219_MOESM15_ESM.zip]

Archive with 30 entries (27 files):
- Figure 3/
- Figure 3/3A/
- Figure 3/3A/JD1708 0_1 ara 60 min 0 sac045_RGB_Brightfield.tif
- Figure 3/3A/JD1708 0_1 ara 60 min 0 sac045_RGB_eYFP.tif
- Figure 3/3A/JD1708 0_1 ara 60 min 0 sac046_RGB_Brightfield.tif
- Figure 3/3A/JD1708 0_1 ara 60 min 0 sac046_RGB_eYFP.tif
- Figure 3/3A/JD1708 0_1 ara 60 min 0 sac047_RGB_Brightfield.tif
- Figure 3/3A/JD1708 0_1 ara 60 min 0 sac047_RGB_eYFP.tif
- Figure 3/3A/JD1708 0_1 ara 60 min 1_4 sac049_RGB_Brightfield.tif
- Figure 3/3A/JD1708 0_1 ara 60 min 1_4 sac049_RGB_eYFP.tif
- Figure 3/3A/JD1708 0_1 ara 60 min 1_4 sac050_RGB_Brightfield.tif
- Figure 3/3A/JD1708 0_1 ara 60 min 1_4 sac050_RGB_eYFP.tif
- Figure 3/3A/JD1708 0_1 ara 60 min 1_4 sac051_RGB_Brightfield.tif
- Figure 3/3A/JD1708 0_1 ara 60 min 1_4 sac051_RGB_eYFP.tif
- Figure 3/3A/README.txt
- Figure 3/3A/SP078 0_1 ara 60 min 0 sac039_RGB_Brightfield.tif
- Figure 3/3A/SP078 0_1 ara 60 min 0 sac039_RGB_eYFP.tif
- Figure 3/3A/SP078 0_1 ara 60 min 0 sac040_RGB_Brightfield.tif
- Figure 3/3A/SP078 0_1 ara 60 min 0 sac040_RGB_eYFP.tif
- Figure 3/3A/SP078 0_1 ara 60 min 0 sac041_RGB_Brightfield.tif
- Figure 3/3A/SP078 0_1 ara 60 min 0 sac041_RGB_eYFP.tif
- Figure 3/3A/SP078 0_1 ara 60 min 1_4 sac042_RGB_Brightfield.tif
- Figure 3/3A/SP078 0_1 ara 60 min 1_4 sac042_RGB_eYFP.tif
- Figure 3/3A/SP078 0_1 ara 60 min 1_4 sac043_RGB_Brightfield.tif
- Figure 3/3A/SP078 0_1 ara 60 min 1_4 sac043_RGB_eYFP.tif
- Figure 3/3A/SP078 0_1 ara 60 min 1_4 sac044_RGB_Brightfield.tif
- Figure 3/3A/SP078 0_1 ara 60 min 1_4 sac044_RGB_eYFP.tif
- Figure 3/3B/
- Figure 3/3B/3B.xlsx
- Figure 3/3B/README.txt
