# Supplementary material for: Saccharin disrupts bacterial cell envelope stability and interferes with DNA replication dynamics
Source: EMBO Mol Med. 2025 Apr 1;17(5):993–1017. doi: 10.1038/s44321-025-00219-1 (PMC12081710; doi:10.1038/s44321-025-00219-1)
Supplement: Supplementary file 15 — Source data Fig. 3 [file 44321_2025_219_MOESM15_ESM.zip › Figure 3/3A/README.txt]

Phase contrast and fluorescent images of E. coli cells (JD1708 and SP078). Relevant information on  conditions and controls are indicated in the respective file name.
