# Supplementary material for: Saccharin disrupts bacterial cell envelope stability and interferes with DNA replication dynamics
Source: EMBO Mol Med. 2025 Apr 1;17(5):993–1017. doi: 10.1038/s44321-025-00219-1 (PMC12081710; doi:10.1038/s44321-025-00219-1)
Supplement: Supplementary file 15 — Source data Fig. 3 [file 44321_2025_219_MOESM15_ESM.zip › Figure 3/3B/3B.xlsx]

## Sheet: Mock control
WT	ΔpriB	ΔpriC
2	2	2
2	2	1
3	3	2
1	3	1
4	2	1
4	2	2
2	1	3
3	2	1
2	4	2
4	2	2
5	2	3
4	5	4
3	1	2
2	2	2
3	2	4
2	4	4
2	1	2
2	2	2
4	3	3
4	3	1
5	4	2
4	1	2
4	2	1
3	2	0
4	3	3
2	1	3
1	3	2
1	2	2
2	4	1
3	3	3
4	3	2
3	2	2
4	2	1
5	3	3
3	1	1
4	2	2
4	2	2
4	1	2
3	1	2
4	1	0
5	5	2
4	1	3
3	1	4
3	2	2
4	3	2
3	3	3
4	2	4
4	2	2
3	1	4
3	2	1
2	1	1
3	2	1
3	2	2
2	3	2
3	3	2
3	2	3
4	2	0
2	4	3
4	1	2
3	2	1
3	2	3
2	1	2
4	2	2
4	1	3
4	2	1
2	1	2
1	1	2
3	3	3
3	4	3
3	3	2
4	3	4
5	2	3
2	3	3
2	3	1
3	2	2
2	2	3
2	2	2
3	3	2
3	2	3
4	2	3
3	3	3
3	1	2
2	1	3
4	1	1
4	1	1
1	2	2
3	2	2
1	2	3
2	2	1
4	3	0
3	1	2
3	2	2
3	3	2
3	2	2
3	2	3
2	2	3
3	2	2
4	2	1
4	2	0
3	2	3
4	3	3
2	3	2
2	2	3
3	3	4
3	1	2
4	2	3
4	1	2
3	3	1
3	3	2
2	2	4
2	2	3
3	1	2
3	1	5
4	1	4
1	2	4
3	2	0
1	2	3
4	3	2
2	4	4
4	3	2
3	2	2
3	2	2
3	1	4
4	2	3
4	1	3
2	2	2
5	1	1
3	2	2
3	1	3
1	2	2
1	3	1
2	2	3
4	2	2
4	1	3
3	1	0
3	1	2
2	2	2
3	3	2
1	1	3
4	3	1
1	3	3
3	2	3
2	1	1
1	2	3
1	2	2
3	1	1
1	1	1
3	3	1
3	2	2
3	2	3
3	5	3
3	1	2
2	2	1
2	2	3
1	4	0
2	4	2
3	3	0
1	2	2
2	5	1
2	0	4
3	5	2
2	2	2
3	4	1
2	1	4
2	1	2
4	1	1
4	2	2
3	0	2
3	2	3
3	4	3
6	5	2
2	4	5
2	3	2
2	6	3
3	6	2
2	3	1
2	3	2
4	3	3
4	6	4
3	5	4
3	5	3
4	6	1
3	5	0
4	2	2
4	7	2
4	1	4
3	2	3
5	0	0
4	2	1
1	2	2
1	2	3
5	0	2
4	0	2
3	3	3
2	4	1
2	4	2
2	2	2
2	1	3
4	3	2
4	3	2
3	2	2
2	0	1
4	1	3
4	0	0
4	0	1
3	1	3
3	0	2
2	1	2
2	4	2
4	2	1
1	3	2
1	1	2
1	3	2
0	2	1
3	3	2
1	1	4
1	4	3
1	2	3
2	2	1
3	2	2
2	1	4
0	1	3
2	1	2
4	5	1
4	0	3
4	0	2
5	2	1
3	3	2
1	2	2
3	0	4
1	1	1
1	3	3
2	2	2
1	2	2
2	4	1
1	4	1
3	3	0
2	3	1
1	6	1
5	3	2
2	7	5
1	4	4
4	5	4
3	1	3
4	0	2
2	1	0
3	1	2
1	3	0
2	3	1
3	3	2
3	7	2
3	5	2
4	0	5
4	1	1
6	0	2
4	1	3
4	3	1
3	2	2
3	1	2
1	4	2
1	3	3
3	2	1
3	2	0
2	3	0
1	3	2
2	3	1
2	5	3
1	2	3
1	2	3
3	2	1
3	1	1
0	0	3
3	2	2
2	2	4
2	3	2
1	3	3
1	3	1
2	2	1
1	2	1
1	2	2
1	4	1
0	2	1
1	3	2
2	4	3
2	1	3
2	0	4
1	0	3
3	1	2
1	1	2
1	1	0
1	1	2
4	0	3
2	0	3
1	1	2
0	2	2
3	1	0
3	1	2
2	2	0
2	4	2
2	4	3
2	3	2
2	5	3
2	3	2
3	2	2
1	0	1
1	3	2
1	2	3
1	2	3
2	1	3
2	1	2
0	2	3
1	1	2
2	1	4
2	1	7
2	2	3
2	2	2
3	3	1
2	0	1
2	1	2
2	3	4
3	0	3
2	1	2
2	1	3
1	0	3
2	5	3
3	2	4
3	1	2
2	3	3
1	2	4
1	1	5
3	1	2
3	2	2
4	0	3
3	5	2
1	2	3
2	1	6
2	3	2
4	0	2
4	0	2
2	5	3
2	5	2
2	1	2
0	1	2
0	3	2
2	3	1
2	5	3
2	2	2
3	1	1
1	0	2
2	3	2
3	3	3
3	3	1
3	4	1
2	4	2
0	0	1
4	1	2
3	2	1
2	2	2
1	0	1
4	4	3
1	1	2
0	2	2
1	1	0
1	1	1
2	1	2
2	2	2
1	3	2
2	3	1
3	2	3
2	3	2
2	1	2
3	2	2
3	2	2
3	1	2
2	0	3
6	2	3
3	2	3
4	0	2
2	2	1
3	2	1
4	5	0
1	4	1
3	3	3
3	3	3
3	2	2
2	1	1
2	3	2
3	4	2
4	5	1
2	3	2
3	2	2
3	2	2
1	1	2
2	2	1
0	1	2
0	0	1
2	4	2
3	5	2
4	2	2
5	0	2
3	1	4
1	3	3
1	1	3
2	0	3
2	3	3
3	2	3
3	1	0
2	0	1
1	1	2
2	2	4
1	5	2
2	1	2
5	2	2
3	1	3
3	1	3
2	3	3
3	2	1
1	1	2
2	2	2
2	0	4
3	3	3
2	3	3
2	3	1
2	2	1
1	2	2
3	3	3
2	0	2
1	2	3
1	2	2
2	1	3
2	0	2
2	1	2
4	4	2
4	2	2
4	2	2
3	0	3
2	1	2
3	2	2
2	1	3
2	0	1
3	4	1
3	1	1
2	1	1
1	3	2
3	3	3
1	4	2
3	2	3
4	3	2
5	2	1
2	1	2
1	1	2
2	3	2
6	2	2
2	2	3
3	0	0
3	1	1
3	2	0
2	4	2
2	1	0
2	1	0
2	1	1
2	1	0
2	0	2
2	5	0
3	3	2
2	2	0
2	3	2
2	3	3
4	3	0
0	3	1
2	4	1
2	1	2
4	2	0
2	1	3
3	1	2
3	2	3
3	0	3
1	2	0
2	3	1
1	1	2
2	4	3
2	2	2
1	0	2
2	4	4
2	5	1
1	2	3
1	3	2
2	2	2
2	1	1
3	2	0
1	1	5
3	0	4
2	1	3
3	3	2
2	2	2
3	0	2
2	2	1
3	1	2
3	5	3
3	3	4
2	2	5
1	0	6
2	3	3
2	2	2
2	2	1
3	2	0
3	2	0
3	2
3	3
3	2
3	2
2	2
1	5
4	5
3	3
3	2
0	2
0	4
2	5
1	4
1	4
1	2
2	1
3	5
2	3
1	4
2	3
0	2
2	2
2	3
2	3
4	3
2	4
2	3
2	5
1	7
1	3
3	3
3	2
4	3
2	3
3	1
4	4
2	5
3	7
3	2
3	0
2	1
2	4
5	3
2	2
2	5
3	2
2	4
2	3
1	4
2	3
2	4
2	1
3	0
4	1
4	1
2	3
0	3
3	4
1	7
1	2
2	1
2	4
3	4
4	3
1	3
5	4
4	4
1	1
3	3
5	1
3	0
4	3
3	1
1	3
5	3
1	0
3	1
1	1
3	4
2	2
2	4
1	1
4	0
4	3
2	2
2	0
3	1
0	3
2	3
2	1
2	1
0	0
1	1
5	1
2	0
0	3
4	3
3	4
2	1
2	2
3	0
1	5
2	5
5	3
3	2
3	0
1	2
0	3
6	2
3	2
2	3
4	2
3	2
2	2
2	2
4	3
1	4
2	2
2	6
3	2
1	1
3	1
2	2
6	0
3	3
3	3
2	2
2	1
0	2
3	0
2	0
5	7
4	0
3	4
3	2
3	3
4	1
3	5
3	2
2	2
3	1
1	2
3	2
2	1
2	3
3	2
3	2
2	0
1	3
2	2
3	6
3	4
7	5
2	1
1	2
1	1
2	1
2	3
2	5
1	6
2	2
2	5
3	1
3	2
5	1
2	1
3	2
2	2
1	3
0	2
0	0
3	1
2	2
2	1
2	1
2	2
2	0
1	3
2	3
3	4
2	1
2	2
1	1
0	0
2	2
2	1
2	3
2	3
1	1
2	4
4	2
3	1
5	3
3	0
2	3
4	3
2	3
4	5
2	0
1	2
0	2
2	1
2	3
3	0
3	1
1	0
0	1
4	2
3	2
2	3
3	3
4	0
3	0
3	5
2	1
2	3
1	2
2	3
3	1
0	2
4	2
5	1
3	2
6	3
4	2
3	1
2	1
3	0
3	0
4	0
5	4
6	3
4	2
3	2
2	1
3	2
2	4
2	4
2	2
2	1
1	1
3	3
2	1
2	3
1	3
2	3
2	3
0	3
1	2
2	5
2	3
3	3
4	1
1	3
3	4
4	1
5	1
3	1
2	3
2	3
1	2
2	2
3	2
0	1
2	2
3	3
2	2
3	3
2	3
3	1
2	2
2	1
2	1
1	0
2	0
1	3
3	2
0	1
3	3
4	3
5	3
0	3
1	5
0	3
1	3
0	1
3	2
2	2
1
1
4
1
2
3
2
1
0
1
1
3
2
2
0
1
2
2
1
2
3
3
2
2
0
1
2
2
2
3
1
1
2
1
1
0
3
3
3
0
2
1
1
3
0
2
2
2
2
2
1
1
0
2
3
3
0
2
3
2
0
2
1
2
2
0
1
3
2
0
4
1
1
1
1
1
1
0
3
0
1
3
2
3
0
2
0
4
4
1
1
3
2
3
2
2
2
2
0
2
1
1
3
3
3
1
1
3
2
3
2
2
3
0
2
1
3
2
0
2
3
1
0
1
4
3
3
1
3
1
1
3
2
1
0
3
3
1
1
1
0
1
3
2
1
1
3
4
3
2
2
3
1
2
3
2
2
2
3
2
1
1
3
4
1
1
2
1
2
1
1
0
2
1
2
3
1
2
1
0
1
1
2
2
1
1
2
0
2
3
0
2
2
1
2
1
0
1
2
1
2
1
2
1
2
2
2
2
3
1
0
2
1
2
2
0
2
0
1
2
0
2
2
2
5
4
2
2
2
4
3
2
2
0
2
3
0
2
0
1
4
2
2
2
1
2
3
1
0
2
1
2
2
2
2
2
1
0
1
2
0
2
3
4
2
2
0
3
1
2
1
1
2
2
2
1
1
1
2
2
0
2
1
0
1
4
4
2
2
2
2
1
0
4
2
2
1
3
2
0
2
1
0
2
0
1
1
2
2
3
3
1
0
0
1
2
3
4
1
1
2
0
1
2
1
1
1
2
1
0
1
1
2
3
2
2
2
2
2
3
3
2
1
1
0
3
2
3
1
3
3
3
1
1
2
1
1
0
1
3
2
3
4
0
1
1
1
0
2
1
0
1
1
0
2
1
0
2
2
2
1
1
2
1
0
0
2
2
0
2
1
0
1
1
2
0
3
1
0
2
1
0
3
2
2
2
0
2
0
2
0
2
1
2
0
1
0
2
2
2
1
1
1
3
2
1
2
3
0
1
2
1
0
3
1
1
1
2
1
1
1
2
0
3
1
3
1
1
1
0
2
0
3
2
0
2
3
3
1
1
1
1
0
1
2
2
1
1
1
2
1
2
1
1
1
2
0
1
2
2
1
2
1
1
2
2
0
2
0
1
0
2
1
0
2
2
1
1
1
1
2
2
1
3
2
2
2
2
3
3
1
2
2
0
2
3
0

## Sheet: Saccharin 1.4
WT	ΔpriB	ΔpriC
17	9	10
16	12	22
24	13	11
22	7	15
23	13	16
23	11	11
18	6	16
18	12	12
25	14	14
17	13	17
22	7	12
27	8	12
17	9	13
10	12	14
30	3	17
27	9	19
18	11	22
19	13	12
25	12	12
26	11	11
21	13	10
19	4	9
16	7	16
15	5	9
11	13	8
15	12	12
19	2	11
14	5	11
16	7	10
15	13	13
18	13	12
22	11	17
26	3	10
17	1	19
19	14	14
16	8	10
17	4	18
25	6	8
22	12	17
21	11	11
18	5	15
18	6	13
25	5	12
14	6	11
17	7	11
18	11	12
22	4	13
21	9	11
18	8	12
20	8	10
23	1	9
16	12	12
14	3	13
18	9	9
17	12	12
19	13	13
22	3	10
27	7	11
22	6	8
15	13	9
13	12	10
16	7	11
16	5	8
19	13	13
20	14	14
18	11	12
25	10	11
23	6	10
25	11	11
26	10	10
27	7	13
22	5	9
19	8	8
19	9	9
20	10	10
22	5	11
23	4	8
18	5	9
19	8	8
25	5	11
17	10	10
19	12	12
18	13	12
18	13	11
19	10	15
22	11	10
25	7	9
20	9	9
18	8	8
19	6	18
20	11	15
23	12	11
22	14	14
20	9	9
25	12	8
26	10	10
21	4	14
19	6	9
19	8	15
18	11	9
22	7	7
25	6	9
27	10	10
23	4	4
24	4	4
20	8	12
25	4	11
18	7	10
22	15	8
24	4	9
23	3	9
17	5	10
18	4	11
19	7	8
20	8	9
23	10	10
22	4	9
28	4	10
19	5	9
24	8	9
27	7	10
25	6	11
27	4	12
15	6	6
19	8	9
15	9	9
20	8	6
17	8	10
18	5	6
16	6	7
22	4	9
23	5	10
21	14	8
20	5	10
20	7	7
16	8	8
17	10	11
19	6	9
20	4	9
22	5	8
22	15	8
24	7	7
26	8	7
20	9	8
21	6	6
19	5	9
28	4	10
22	5	9
20	3	10
29	6	9
23	11	19
24	13	11
25	9	5
26	12	4
22	16	15
20	15	17
19	17	7
19	15	18
24	14	6
22	16	11
21	11	8
21	12	16
19	10	6
20	8	13
23	11	7
21	17	8
20	17	9
20	15	10
16	18	11
17	11	12
19	6	14
20	9	8
22	10	9
23	11	6
21	12	15
20	16	13
20	8	14
16	7	8
17	7	13
19	8	6
20	9	8
22	12	12
	14	9
23	15	12
21	16	12
20	17	13
20	18	10
16	7	10
17	20	10
19	8	9
20	6	12
22	12	9
23	9	9
21	15	14
20	14	13
20	6	14
16	20	16
17	20	15
19	7	16
20	8	9
22	14	8
23	15	12
21	16	8
20	16	13
20	7	14
16	8	8
17	9	12
19	14	11
20	15	12
22	15	12
20	16	13
16	9	10
17	13	10
19	12	7
20	14	8
22	10	11
23	11	9
21	11	9
20	6	8
20	13	8
16	11	7
17	10	7
19	8	8
20	11	6
22	8	9
10	15	10
16	10	9
17	14	13
19	14	9
20	13	12
22	15	13
19	9	10
21	11	11
20	10	8
20	9	9
16	15	7
17	27	7
18	25	8
20	24	13
22	20	14
20	9	12
16	5	11
17	5	10
19	12	11
20	15	10
22	18	9
23	15	9
21	19	8
20	12	9
20	12	10
16	13	11
17	11	8
19	11	9
15	13	8
22	14	11
16	7	15
8	8	19
19	14	8
19	15	15
22	16	8
20	16	7
21	7	8
6	8	11
22	9	9
20	14	10
19	15	11
22	15	15
9	16	7
25	9	6
26	13	14
22	12	8
20	14	16
11	10	15
18	11	17
20		18
18		9
25		10
20		11
23		18
26		19
19		16
18		17
18		21
22		18
26		19
24		13
18		15
12		27
15		11
19		10
18		9
19		17
25		13
27		19
22		18
22		20
27		25
18
15
11
16
16
17
15
18
26
17
17
19
16
17
25
22
21
18
18
26
17
18
23
22
10
19
20
23
18
19
18
17
19
22
27
20
14
23
18
19
19
20
28
25
23
25
26
27
22
19
19
20
22
23
18
19
25
17
18
18
18
22
23
20
21
18
17
18
14
22
23
25
26
21
19
19
18
22
25
27
22
22
25
24
19
21
19
23
16
16
19
21
23
24
16
19
25
23
25
17
15
18
18
21
17
18
16
22
23
21
22
24
15
16
17
19
22
22
24
26
20
21
19
28
22
20
27
25
24
22
20
16
18
24
22
23
21
20
21
23
18
23
21
22
22
18
19
18
19
20
22
17
23
22
23
19
24
22
19
19
24
23
24
24
25
22
20
21
23
18
23
21
22
22
18
19
18
19
20
22
17
23
22
23
19
22
22
24
26
20
21
21
22
22
18
19
18
19
20
22
17
23
22
23
19
21
22
22
18
19
18
19
20
22
17
23
22
23
19
24
24
25
22
20
21
23
18
23
21
22
22
20
21
23
22
20
21
23
7
23
22
23
15
15
22
16
8
19
19
22
20
21
6
22
20
19
22
9
25
26
22
20
11
18
