# Supplementary material for: Saccharin disrupts bacterial cell envelope stability and interferes with DNA replication dynamics
Source: EMBO Mol Med. 2025 Apr 1;17(5):993–1017. doi: 10.1038/s44321-025-00219-1 (PMC12081710; doi:10.1038/s44321-025-00219-1)
Supplement: Supplementary file 16 — Source data Fig. 4 [file 44321_2025_219_MOESM16_ESM.zip]

Archive with 16 entries (10 files):
- Figure 4/
- Figure 4/4A/
- Figure 4/4A/4A.xlsx
- Figure 4/4A/README.txt
- Figure 4/4B/
- Figure 4/4B/4B.xlsx
- Figure 4/4B/README.txt
- Figure 4/4C/
- Figure 4/4C/4C.xlsx
- Figure 4/4C/README.txt
- Figure 4/4D/
- Figure 4/4D/4D.xlsx
- Figure 4/4D/README.txt
- Figure 4/4E/
- Figure 4/4E/4E.xlsx
- Figure 4/4E/README.txt
