# Supplementary material for: Saccharin disrupts bacterial cell envelope stability and interferes with DNA replication dynamics
Source: EMBO Mol Med. 2025 Apr 1;17(5):993–1017. doi: 10.1038/s44321-025-00219-1 (PMC12081710; doi:10.1038/s44321-025-00219-1)
Supplement: Supplementary file 16 — Source data Fig. 4 [file 44321_2025_219_MOESM16_ESM.zip › Figure 4/4A/4A.xlsx]

## Sheet: Sheet1
	Mock control			Saccharin treated
Saccharin concentration (%)	Replicate 1	Replicate 2	Replicate 3	Replicate 1	Replicate 2	Replicate 3
0	1.485	1.547	1.572	1.525	1.501	1.564
0.1	1.483	1.635	1.579	1.505	1.354	1.486
0.5	1.385	1.45	1.467	1.408	1.316	1.356
1	1.383	1.431	1.558	1.374	1.299	1.414
2	1.369	1.335	1.478	0.099	0.143	0.224
3	1.363	1.319	1.383	0.1	0.036	0.121
4	1.31	1.274	1.374	0.092	0.036	0.033
5	1.296	1.243	1.339	0.018	0.035	0.047
6	1.267	1.176	1.291	0.025	0.026	0.114
7	1.217	1.165	1.265	0.012	0.017	0.025
8	1.295	1.245	1.209	0.022	0.064	0.013
