# Supplementary material for: Saccharin disrupts bacterial cell envelope stability and interferes with DNA replication dynamics
Source: EMBO Mol Med. 2025 Apr 1;17(5):993–1017. doi: 10.1038/s44321-025-00219-1 (PMC12081710; doi:10.1038/s44321-025-00219-1)
Supplement: Supplementary file 16 — Source data Fig. 4 [file 44321_2025_219_MOESM16_ESM.zip › Figure 4/4B/4B.xlsx]

## Sheet: Sheet1
	Mock control			Saccharin treated
Saccharin concentration (%)	Replicate 1	Replicate 2	Replicate 3	Replicate 1	Replicate 2	Replicate 3
0	1.158	1.188	1.185	1.524	1.529	1.184
0.1	1.11	1.135	1.129	1.005	1.354	1.062
0.5	1.124	1.096	1.161	1.014	1.316	0.926
1	1.159	1.134	1.173	0.999	1.299	1.063
2	1.198	1.075	1.088	0.106	0.143	0.122
3	1.182	1.038	1.122	0.035	0.036	0.099
4	1.566	0.999	1.136	0.05	0.036	0.054
5	1.143	0.981	1.148	0.02	0.035	0.022
6	1.077	0.914	1.139	0.057	0.026	0.045
7	0.91	0.886	1.13	0.098	0.017	0.023
8	0.882	0.872	1.237	0.089	0.064	0.075
