# Supplementary material for: Saccharin disrupts bacterial cell envelope stability and interferes with DNA replication dynamics
Source: EMBO Mol Med. 2025 Apr 1;17(5):993–1017. doi: 10.1038/s44321-025-00219-1 (PMC12081710; doi:10.1038/s44321-025-00219-1)
Supplement: Supplementary file 16 — Source data Fig. 4 [file 44321_2025_219_MOESM16_ESM.zip › Figure 4/4C/4C.xlsx]

## Sheet: Sheet1
	Mock control			Saccharin treated
Saccharin concentration (%)	Replicate 1	Replicate 2	Replicate 3	Replicate 1	Replicate 2	Replicate 3
0	1.627	1.714	1.605	1.525	1.667	1.595
0.1	1.586	1.614	1.599	1.601	1.487	1.533
0.5	1.614	1.56	1.551	1.5	1.438	1.386
1	1.529	1.561	1.604	1.434	1.444	1.445
2	1.466	1.477	1.481	0.231	0.263	0.188
3	1.418	1.435	1.442	0.207	0.219	0.186
4	1.376	1.372	1.366	0.142	0.023	0.044
5	1.323	1.334	1.334	0.13	0.027	0.067
6	1.297	1.248	1.271	0.121	0.077	0.102
7	1.262	1.191	1.229	0.105	0.025	0.087
8	1.252	1.233	1.326	0.034	0.015	0.001
