# Supplementary material for: Saccharin disrupts bacterial cell envelope stability and interferes with DNA replication dynamics
Source: EMBO Mol Med. 2025 Apr 1;17(5):993–1017. doi: 10.1038/s44321-025-00219-1 (PMC12081710; doi:10.1038/s44321-025-00219-1)
Supplement: Supplementary file 16 — Source data Fig. 4 [file 44321_2025_219_MOESM16_ESM.zip › Figure 4/4D/4D.xlsx]

## Sheet: Sheet1
	Mock control			Saccharin treated
Saccharin concentration (%)	Replicate 1	Replicate 2	Replicate 3	Replicate 1	Replicate 2	Replicate 3
0	1.512	1.496	1.558	1.526	1.613	1.6
0.1	1.375	1.455	1.508	1.445	1.357	1.488
0.5	1.402	1.326	1.397	1.392	1.391	1.418
1	1.261	1.315	1.584	1.353	1.326	1.382
2	1.252	1.253	1.478	0.498	0.251	0.419
3	1.286	1.407	1.442	0.361	0.172	0.346
4	1.287	1.193	1.377	0.215	0.13	0.17
5	1.182	1.191	1.32	0.034	0.059	0.096
6	1.237	1.127	1.275	0.042	0.026	0.055
7	1.143	1.123	1.261	0.043	0.018	0.024
8	1.29	1.206	1.399	0.008	0.031	0.034
