# Supplementary material for: Saccharin disrupts bacterial cell envelope stability and interferes with DNA replication dynamics
Source: EMBO Mol Med. 2025 Apr 1;17(5):993–1017. doi: 10.1038/s44321-025-00219-1 (PMC12081710; doi:10.1038/s44321-025-00219-1)
Supplement: Supplementary file 16 — Source data Fig. 4 [file 44321_2025_219_MOESM16_ESM.zip › Figure 4/4E/4E.xlsx]

## Sheet: Sheet1
	Mock control			Saccharin treated
Saccharin concentration (%)	Replicate 1	Replicate 2	Replicate 3	Replicate 1	Replicate 2	Replicate 3
0	1.039	1.021	1.412	0.894	1.165	1.283
0.1	1.025	1.088	1.237	1.029	0.984	1.286
0.5	0.975	0.956	1.216	0.998	0.925	1.028
1	0.943	0.997	1.352	0.924	0.88	1.067
2	0.981	0.954	1.249	0.761	0.511	0.68
3	0.997	1.011	1.264	0.628	0.492	0.596
4	0.982	1.025	1.216	0.47	0.417	0.445
5	0.979	1.013	1.239	0.318	0.318	0.419
6	0.991	0.944	1.204	0.236	0.236	0.245
7	0.963	0.996	1.174	0.052	0.045	0.044
8	1.054	1.095	1.236	0.002	0.003	0.003
