# Supplementary material for: Saccharin disrupts bacterial cell envelope stability and interferes with DNA replication dynamics
Source: EMBO Mol Med. 2025 Apr 1;17(5):993–1017. doi: 10.1038/s44321-025-00219-1 (PMC12081710; doi:10.1038/s44321-025-00219-1)
Supplement: Supplementary file 17 — Source data Fig. 5 [file 44321_2025_219_MOESM17_ESM.zip]

Archive with 22 entries (14 files):
- Figure 5/
- Figure 5/5A/
- Figure 5/5A/5A.xlsx
- Figure 5/5A/README.txt
- Figure 5/5B/
- Figure 5/5B/5B.xlsx
- Figure 5/5B/README.txt
- Figure 5/5C/
- Figure 5/5C/5C.xlsx
- Figure 5/5C/README.txt
- Figure 5/5D/
- Figure 5/5D/5D.xlsx
- Figure 5/5D/README.txt
- Figure 5/5E/
- Figure 5/5E/5E.xlsx
- Figure 5/5E/README.txt
- Figure 5/5F/
- Figure 5/5F/5F.xlsx
- Figure 5/5F/README.txt
- Figure 5/5G/
- Figure 5/5G/5G.xlsx
- Figure 5/5G/README.txt
