# Supplementary material for: Saccharin disrupts bacterial cell envelope stability and interferes with DNA replication dynamics
Source: EMBO Mol Med. 2025 Apr 1;17(5):993–1017. doi: 10.1038/s44321-025-00219-1 (PMC12081710; doi:10.1038/s44321-025-00219-1)
Supplement: Supplementary file 17 — Source data Fig. 5 [file 44321_2025_219_MOESM17_ESM.zip › Figure 5/5A/5A.xlsx]

## Sheet: Sheet1
	Mock control			Saccharin treated
Saccharin concentration (%)	Replicate 1	Replicate 2	Replicate 3	Replicate 1	Replicate 2	Replicate 3
0	0.993	0.91	1.093	1.024	1.075	1.036
0.1	0.988	0.905	1.088	0.851	0.902	0.863
0.5	0.917	0.914	1.06	0.837	0.818	0.905
1	0.877	0.799	1.032	0.861	0.855	0.916
2	0.944	0.669	0.867	0.021	0.023	0.02
3	0.913	0.919	0.99	0.005	0.019	0.015
4	0.91	0.95	0.962	0.009	0.009	0.003
5	0.803	1.09	0.786	0.001	0.003	0.007
6	0.851	1.075	1.055	0.004	0.004	0.006
7	0.94	0.96	1.058	0.007	0.001	0
8	1.004	0.857	1.19	0	0.001	0.001
