# Supplementary material for: Saccharin disrupts bacterial cell envelope stability and interferes with DNA replication dynamics
Source: EMBO Mol Med. 2025 Apr 1;17(5):993–1017. doi: 10.1038/s44321-025-00219-1 (PMC12081710; doi:10.1038/s44321-025-00219-1)
Supplement: Supplementary file 17 — Source data Fig. 5 [file 44321_2025_219_MOESM17_ESM.zip › Figure 5/5B/5B.xlsx]

## Sheet: Sheet1
	Mock control			Saccharin treated
Saccharin concentration (%)	Replicate 1	Replicate 2	Replicate 3	Replicate 1	Replicate 2	Replicate 3
0	0.8955	0.9635	0.88	0.979	0.959	0.881
0.1	0.7815	0.8535	0.7655	0.524	0.567	0.548
0.5	0.742	0.8875	0.737	0.411	0.332	0.434
1	0.8885	0.739	0.719	0.309	0.263	0.249
2	0.763	0.8845	0.666	0.06	0.069	0.064
3	0.7555	0.8245	0.8565	0.011	0.016	0.014
4	0.805	0.9155	0.7815	0.008	0.008	0.011
5	0.7855	0.771	0.8085	0.012	0.008	0.012
6	0.7925	0.7595	0.891	0.001	0.005	0.008
7	0.7615	0.8925	0.853	0.002	0.004	0.002
8	0.9325	0.786	0.986	0.005	0.007	0.001
