# Supplementary material for: Saccharin disrupts bacterial cell envelope stability and interferes with DNA replication dynamics
Source: EMBO Mol Med. 2025 Apr 1;17(5):993–1017. doi: 10.1038/s44321-025-00219-1 (PMC12081710; doi:10.1038/s44321-025-00219-1)
Supplement: Supplementary file 17 — Source data Fig. 5 [file 44321_2025_219_MOESM17_ESM.zip › Figure 5/5B/README.txt]

OD570 values obtained for biofilm formation in the presence of different saccharin concentrations compared to a mock control using P. aeruginosa according to Materials and Methods.
