# Supplementary material for: Saccharin disrupts bacterial cell envelope stability and interferes with DNA replication dynamics
Source: EMBO Mol Med. 2025 Apr 1;17(5):993–1017. doi: 10.1038/s44321-025-00219-1 (PMC12081710; doi:10.1038/s44321-025-00219-1)
Supplement: Supplementary file 17 — Source data Fig. 5 [file 44321_2025_219_MOESM17_ESM.zip › Figure 5/5C/5C.xlsx]

## Sheet: Sheet1
Mock control	A. baumannii	P. aeruginosa
100	63.3333	19.2403
100	75.8218	13.9009
100	70.2848	23.2156
