# Supplementary material for: Saccharin disrupts bacterial cell envelope stability and interferes with DNA replication dynamics
Source: EMBO Mol Med. 2025 Apr 1;17(5):993–1017. doi: 10.1038/s44321-025-00219-1 (PMC12081710; doi:10.1038/s44321-025-00219-1)
Supplement: Supplementary file 17 — Source data Fig. 5 [file 44321_2025_219_MOESM17_ESM.zip › Figure 5/5C/README.txt]

Percentage values with respect to mock-treated controls of the biofilm biomass of A. baumannii and P. aeruginosa after saccharin treatment in a mature biofilm disruption assay according to Materials and Methods. Values of all independent replicate appear collated.
