# Supplementary material for: Saccharin disrupts bacterial cell envelope stability and interferes with DNA replication dynamics
Source: EMBO Mol Med. 2025 Apr 1;17(5):993–1017. doi: 10.1038/s44321-025-00219-1 (PMC12081710; doi:10.1038/s44321-025-00219-1)
Supplement: Supplementary file 17 — Source data Fig. 5 [file 44321_2025_219_MOESM17_ESM.zip › Figure 5/5D/5D.xlsx]

## Sheet: Sheet1
Saccharin (%)	0	0.25	0.5	1
Twitching diameter (mm)	23	23	8	6
	23	23	6	4
	24	24	11	4
	23	23	10	3
	24	22	10	4
