# Supplementary material for: Saccharin disrupts bacterial cell envelope stability and interferes with DNA replication dynamics
Source: EMBO Mol Med. 2025 Apr 1;17(5):993–1017. doi: 10.1038/s44321-025-00219-1 (PMC12081710; doi:10.1038/s44321-025-00219-1)
Supplement: Supplementary file 17 — Source data Fig. 5 [file 44321_2025_219_MOESM17_ESM.zip › Figure 5/5E/5E.xlsx]

## Sheet: Sheet1
Control	Saccharin 1%
0.953	0.489
1.147	0.823
1.113	0.811
1.124	0.904
1.118	0.833
1.167	0.92
1.085	0.915
1.039	0.61
