# Supplementary material for: Saccharin disrupts bacterial cell envelope stability and interferes with DNA replication dynamics
Source: EMBO Mol Med. 2025 Apr 1;17(5):993–1017. doi: 10.1038/s44321-025-00219-1 (PMC12081710; doi:10.1038/s44321-025-00219-1)
Supplement: Supplementary file 17 — Source data Fig. 5 [file 44321_2025_219_MOESM17_ESM.zip › Figure 5/5F/5F.xlsx]

## Sheet: Sheet1
Control	Saccharin 1%
1.286	0.416
1.209	0.609
1.195	0.581
1.191	0.58
1.184	0.596
1.119	0.579
1.175	0.559
1.214	0.4
