# Supplementary material for: Saccharin disrupts bacterial cell envelope stability and interferes with DNA replication dynamics
Source: EMBO Mol Med. 2025 Apr 1;17(5):993–1017. doi: 10.1038/s44321-025-00219-1 (PMC12081710; doi:10.1038/s44321-025-00219-1)
Supplement: Supplementary file 17 — Source data Fig. 5 [file 44321_2025_219_MOESM17_ESM.zip › Figure 5/5G/5G.xlsx]

## Sheet: Sheet1
Control	Saccharin	Saccharin + Cations
1.165	0.178	0.232
1.182	0.219	0.295
1.312	0.173	0.259
1.246	0.184	0.254
1.234	0.225	0.293
1.246	0.145	0.217
1.234	0.149	0.269
1.235	0.155	0.23
