# Supplementary material for: Saccharin disrupts bacterial cell envelope stability and interferes with DNA replication dynamics
Source: EMBO Mol Med. 2025 Apr 1;17(5):993–1017. doi: 10.1038/s44321-025-00219-1 (PMC12081710; doi:10.1038/s44321-025-00219-1)
Supplement: Supplementary file 18 — Source data Fig. 6 [file 44321_2025_219_MOESM18_ESM.zip]

Archive with 99 entries (83 files):
- Figure 6/
- Figure 6/6A/
- Figure 6/6A/ab5075 mu 0 percent saccarinet01.tif
- Figure 6/6A/ab5075 mu 0 percent saccarinet02.tif
- Figure 6/6A/ab5075 mu 0 percent saccarinet03.tif
- Figure 6/6A/ab5075 mu 0 percent saccarinet04.tif
- Figure 6/6A/ab5075 mu 0 percent saccarinet05.tif
- Figure 6/6A/ab5075 mu 0 percent saccarinet06.tif
- Figure 6/6A/ab5075 mu 0 percent saccarinet07.tif
- Figure 6/6A/ab5075 mu 0 percent saccarinet08.tif
- Figure 6/6A/ab5075 mu 0 percent saccarinet09.tif
- Figure 6/6A/ab5075 mu 0 percent saccarinet10.tif
- Figure 6/6A/ab5075 mu 0 percent saccarinet11.tif
- Figure 6/6A/ab5075 mu 0 percent saccarinet12.tif
- Figure 6/6A/ab5075 mu 0 percent saccarinet13.tif
- Figure 6/6A/AB5075 Mu 2 percent saccarine002_RGB_Brightfield.tif
- Figure 6/6A/AB5075 Mu 2 percent saccarine004_RGB_Brightfield.tif
- Figure 6/6A/AB5075 Mu 2 percent saccarine006_RGB_Brightfield.tif
- Figure 6/6A/AB5075 Mu 2 percent saccarine008_RGB_Brightfield.tif
- Figure 6/6A/AB5075 Mu 2 percent saccarine010_RGB_Brightfield.tif
- Figure 6/6A/AB5075 Mu 2 percent saccarine012_RGB_Brightfield.tif
- Figure 6/6A/AB5075 Mu 2 percent saccarine014_RGB_Brightfield.tif
- Figure 6/6A/AB5075 Mu 2 percent saccarine016_RGB_Brightfield.tif
- Figure 6/6A/AB5075 Mu 2 percent saccarine018_RGB_Brightfield.tif
- Figure 6/6A/AB5075 Mu 2 percent saccarine020_RGB_Brightfield.tif
- Figure 6/6A/AB5075 Mu 2 percent saccarine022_RGB_Brightfield.tif
- Figure 6/6A/AB5075 Mu 2 percent saccarine024_RGB_Brightfield.tif
- Figure 6/6A/README.txt
- Figure 6/6B/
- Figure 6/6B/Bocillin/
- Figure 6/6B/Bocillin/Replicate 1/
- Figure 6/6B/Bocillin/Replicate 1/A baumannii_70-01_001.fcs
- Figure 6/6B/Bocillin/Replicate 1/A baumannii_70-01_Bocillin5μM_002.fcs
- Figure 6/6B/Bocillin/Replicate 1/A baumannii_70-01_Bocillin5μM_Sac0-5_003.fcs
- Figure 6/6B/Bocillin/Replicate 1/A baumannii_70-01_Bocillin5μM_Sac1-0_004.fcs
- Figure 6/6B/Bocillin/Replicate 1/A baumannii_70-01_Bocillin5μM_Sac1-5_005.fcs
- Figure 6/6B/Bocillin/Replicate 1/A baumannii_70-01_ON_001.fcs
- Figure 6/6B/Bocillin/Replicate 2/
- Figure 6/6B/Bocillin/Replicate 2/A baumannii_70-01_001.fcs
- Figure 6/6B/Bocillin/Replicate 2/A baumannii_70-01_Bocillin5μM_002.fcs
- Figure 6/6B/Bocillin/Replicate 2/A baumannii_70-01_Bocillin5μM_Sac0-5_003.fcs
- Figure 6/6B/Bocillin/Replicate 2/A baumannii_70-01_Bocillin5μM_Sac1-0_004.fcs
- Figure 6/6B/Bocillin/Replicate 2/A baumannii_70-01_Bocillin5μM_Sac1-5_005.fcs
- Figure 6/6B/Bocillin/Replicate 2/A baumannii_70-01_ON_001.fcs
- Figure 6/6B/Bocillin/Replicate 3/
- Figure 6/6B/Bocillin/Replicate 3/A baumannii_70-01_001.fcs
- Figure 6/6B/Bocillin/Replicate 3/A baumannii_70-01_Bocillin5μM_002.fcs
- Figure 6/6B/Bocillin/Replicate 3/A baumannii_70-01_Bocillin5μM_Sac0-5_003.fcs
- Figure 6/6B/Bocillin/Replicate 3/A baumannii_70-01_Bocillin5μM_Sac1-0_004.fcs
- Figure 6/6B/Bocillin/Replicate 3/A baumannii_70-01_Bocillin5μM_Sac1-5_005.fcs
- Figure 6/6B/Bocillin/Replicate 3/A baumannii_70-01_ON_001.fcs
- Figure 6/6B/Neomycin/
- Figure 6/6B/Neomycin/Replicate 1/
- Figure 6/6B/Neomycin/Replicate 1/A baumannii_70-01_001.fcs
- Figure 6/6B/Neomycin/Replicate 1/A baumannii_70-01_Neo 0-1μM_008.fcs
- Figure 6/6B/Neomycin/Replicate 1/A baumannii_70-01_Neo 0-1μM_Sac_0-5_009.fcs
- Figure 6/6B/Neomycin/Replicate 1/A baumannii_70-01_Neo 0-1μM_Sac_1-0_010.fcs
- Figure 6/6B/Neomycin/Replicate 1/A baumannii_70-01_Neo 0-1μM_Sac_1-5_011.fcs
- Figure 6/6B/Neomycin/Replicate 1/A baumannii_70-01_ON_001.fcs
- Figure 6/6B/Neomycin/Replicate 2/
- Figure 6/6B/Neomycin/Replicate 2/A baumannii_70-01_001.fcs
- Figure 6/6B/Neomycin/Replicate 2/A baumannii_70-01_Neo 0-1μM_008.fcs
- Figure 6/6B/Neomycin/Replicate 2/A baumannii_70-01_Neo 0-1μM_Sac_0-5_009.fcs
- Figure 6/6B/Neomycin/Replicate 2/A baumannii_70-01_Neo 0-1μM_Sac_1-0_010.fcs
- Figure 6/6B/Neomycin/Replicate 2/A baumannii_70-01_Neo 0-1μM_Sac_1-5_011.fcs
- Figure 6/6B/Neomycin/Replicate 2/A baumannii_70-01_ON_001.fcs
- Figure 6/6B/Neomycin/Replicate 3/
- Figure 6/6B/Neomycin/Replicate 3/A baumannii_70-01_001.fcs
- Figure 6/6B/Neomycin/Replicate 3/A baumannii_70-01_Neo 0-1μM_008.fcs
- Figure 6/6B/Neomycin/Replicate 3/A baumannii_70-01_Neo 0-1μM_Sac_0-5_009.fcs
- Figure 6/6B/Neomycin/Replicate 3/A baumannii_70-01_Neo 0-1μM_Sac_1-0_010.fcs
- Figure 6/6B/Neomycin/Replicate 3/A baumannii_70-01_Neo 0-1μM_Sac_1-5_011.fcs
- Figure 6/6B/Neomycin/Replicate 3/A baumannii_70-01_ON_001.fcs
- Figure 6/6B/README.txt
- Figure 6/6B/Vancomycin/
- Figure 6/6B/Vancomycin/Replicate 1/
- Figure 6/6B/Vancomycin/Replicate 1/A baumannii_70-01_001.fcs
- Figure 6/6B/Vancomycin/Replicate 1/A baumannii_70-01_ON_001.fcs
- Figure 6/6B/Vancomycin/Replicate 1/A baumannii_70-01_Vanco5μM_013.fcs
- Figure 6/6B/Vancomycin/Replicate 1/A baumannii_70-01_Vanco5μM_Sac0-5_014.fcs
- Figure 6/6B/Vancomycin/Replicate 1/A baumannii_70-01_Vanco5μM_Sac1-0_015.fcs
- Figure 6/6B/Vancomycin/Replicate 1/A baumannii_70-01_Vanco5μM_Sac1-5_016.fcs
- Figure 6/6B/Vancomycin/Replicate 2/
- Figure 6/6B/Vancomycin/Replicate 2/A baumannii_70-01_001.fcs
- Figure 6/6B/Vancomycin/Replicate 2/A baumannii_70-01_ON_001.fcs
- Figure 6/6B/Vancomycin/Replicate 2/A baumannii_70-01_Vanco5μM_013.fcs
- Figure 6/6B/Vancomycin/Replicate 2/A baumannii_70-01_Vanco5μM_Sac0-5_014.fcs
- Figure 6/6B/Vancomycin/Replicate 2/A baumannii_70-01_Vanco5μM_Sac1-0_015.fcs
- Figure 6/6B/Vancomycin/Replicate 2/A baumannii_70-01_Vanco5μM_Sac1-5_016.fcs
- Figure 6/6B/Vancomycin/Replictae 3/
- Figure 6/6B/Vancomycin/Replictae 3/A baumannii_70-01_001.fcs
- Figure 6/6B/Vancomycin/Replictae 3/A baumannii_70-01_ON_001.fcs
- Figure 6/6B/Vancomycin/Replictae 3/A baumannii_70-01_Vanco5μM_013.fcs
- Figure 6/6B/Vancomycin/Replictae 3/A baumannii_70-01_Vanco5μM_Sac0-5_014.fcs
- Figure 6/6B/Vancomycin/Replictae 3/A baumannii_70-01_Vanco5μM_Sac1-0_015.fcs
- Figure 6/6B/Vancomycin/Replictae 3/A baumannii_70-01_Vanco5μM_Sac1-5_016.fcs
- Figure 6/6C/
- Figure 6/6C/6C.xlsx
- Figure 6/6C/README.txt
