# Supplementary material for: Saccharin disrupts bacterial cell envelope stability and interferes with DNA replication dynamics
Source: EMBO Mol Med. 2025 Apr 1;17(5):993–1017. doi: 10.1038/s44321-025-00219-1 (PMC12081710; doi:10.1038/s44321-025-00219-1)
Supplement: Supplementary file 18 — Source data Fig. 6 [file 44321_2025_219_MOESM18_ESM.zip › Figure 6/6A/README.txt]

Phase contrast images of A. baumannii cells (AB5075). Relevant information on conditions and controls are indicated in the respective file name.
