# Supplementary material for: Saccharin disrupts bacterial cell envelope stability and interferes with DNA replication dynamics
Source: EMBO Mol Med. 2025 Apr 1;17(5):993–1017. doi: 10.1038/s44321-025-00219-1 (PMC12081710; doi:10.1038/s44321-025-00219-1)
Supplement: Supplementary file 18 — Source data Fig. 6 [file 44321_2025_219_MOESM18_ESM.zip › Figure 6/6B/README.txt]

fcs files containing 3 biological replicates of all flow cytometry results of this work. They are classified according to the antibiotic probe tested. Relevant information on conditions and controls are indicated in the respective file name.
