# Supplementary material for: Saccharin disrupts bacterial cell envelope stability and interferes with DNA replication dynamics
Source: EMBO Mol Med. 2025 Apr 1;17(5):993–1017. doi: 10.1038/s44321-025-00219-1 (PMC12081710; doi:10.1038/s44321-025-00219-1)
Supplement: Supplementary file 18 — Source data Fig. 6 [file 44321_2025_219_MOESM18_ESM.zip › Figure 6/6C/6C.xlsx]

## Sheet: Sheet1
	Control			Saccharin 1%			Saccharin 1.5%
	Replicate 1	Replicate 2	Replicate 3	Replicate 1	Replicate 2	Replicate 3	Replicate 1	Replicate 2	Replicate 3
Doripenem	24	16	16	16	12	12	0.5	0.5	0.38
Imipenem	24	16	24	16	16	24	0.75	1.5	0.75
Meropenem	32	32	32	32	32	24	0.38	0.5	0.75
