# Supplementary material for: Saccharin disrupts bacterial cell envelope stability and interferes with DNA replication dynamics
Source: EMBO Mol Med. 2025 Apr 1;17(5):993–1017. doi: 10.1038/s44321-025-00219-1 (PMC12081710; doi:10.1038/s44321-025-00219-1)
Supplement: Supplementary file 18 — Source data Fig. 6 [file 44321_2025_219_MOESM18_ESM.zip › Figure 6/6C/README.txt]

MIC values (mg/L) of doripenem, imipenem and meropenem for A. baumannii in the presence of 1% or 1.5% saccharin compared to a mock control according to Materials and Methods.
