# Supplementary material for: Saccharin disrupts bacterial cell envelope stability and interferes with DNA replication dynamics
Source: EMBO Mol Med. 2025 Apr 1;17(5):993–1017. doi: 10.1038/s44321-025-00219-1 (PMC12081710; doi:10.1038/s44321-025-00219-1)
Supplement: Supplementary file 19 — Source data Fig. 7 [file 44321_2025_219_MOESM19_ESM.zip]

Archive with 7 entries (4 files):
- Figure 7/
- Figure 7/7A/
- Figure 7/7A/7A.xlsx
- Figure 7/7A/README.txt
- Figure 7/7B/
- Figure 7/7B/7B.xlsx
- Figure 7/7B/README.txt
