# Supplementary material for: Saccharin disrupts bacterial cell envelope stability and interferes with DNA replication dynamics
Source: EMBO Mol Med. 2025 Apr 1;17(5):993–1017. doi: 10.1038/s44321-025-00219-1 (PMC12081710; doi:10.1038/s44321-025-00219-1)
Supplement: Supplementary file 19 — Source data Fig. 7 [file 44321_2025_219_MOESM19_ESM.zip › Figure 7/7A/7A.xlsx]

## Sheet: Sheet1
		Saccharin
Control	Ag-alginate	0%	6%	8%
9.00922	8.10755	6.97657	6.24397	5.23814
9.18382	8.14225	6.51199	5.56351	4.70824
9.20481	7.53548	6.91919	6.34218	5.2521
