# Supplementary material for: Saccharin disrupts bacterial cell envelope stability and interferes with DNA replication dynamics
Source: EMBO Mol Med. 2025 Apr 1;17(5):993–1017. doi: 10.1038/s44321-025-00219-1 (PMC12081710; doi:10.1038/s44321-025-00219-1)
Supplement: Supplementary file 19 — Source data Fig. 7 [file 44321_2025_219_MOESM19_ESM.zip › Figure 7/7B/README.txt]

Log10 of cfu/ml values for quantification of A. baumannii viable cells obtained after hydrogel treatments on a pig skin burn wound infection model according to Materials and Methods. A mock treatment hydrogel and a 6% saccharin loaded hydrogel were included. Values of all replicates appear collated.
